# Supplementary material for: Transcriptome analysis reveals novel regulatory mechanisms in a genome-reduced bacterium
Source: Nucleic Acids Res. 2014 Oct 31;42(21):13254–68. doi: 10.1093/nar/gku976 (PMC4245973; doi:10.1093/nar/gku976)
Supplement: SUPPLEMENTARY DATA [file supp_gku976_nar-02483-x-2014-File008.xls]

## Sheet: TableS1-samples
sample_id	sample_name	treatment	dataset	rRNA suppression	tRNA suppression	fragmentation	total read count	number of mapped reads
SAMN02721118	hs5.1	heat shock 5 min	2	DSNx2	PureLink (Ambion) column chromatography	ZnSO4	54324210	14867682
SAMN02721119	hs5.2	heat shock 5 min	2	DSNx2	PureLink (Ambion) column chromatography	ZnSO4	37331470	14344031
SAMN02721120	hs15.1	heat shock 15 min	2	DSNx2	PureLink (Ambion) column chromatography	ZnSO4	33698506	12048697
SAMN02721121	hs15.2	heat shock 15 min	2	DSNx2	PureLink (Ambion) column chromatography	ZnSO4	14125568	6303849
SAMN02721122	hs30.1	heat shock 30 min	2	DSNx2	PureLink (Ambion) column chromatography	ZnSO4	34742238	13843428
SAMN02721123	hs30.2	heat shock 30 min	2	DSNx2	PureLink (Ambion) column chromatography	ZnSO4	18020608	8577841
SAMN02721124	h2o2.1	H2O2	2	DSNx2	PureLink (Ambion) column chromatography	ZnSO4	55227886	15129396
SAMN02721125	h2o2.2	H2O2	2	DSNx2	PureLink (Ambion) column chromatography	ZnSO4	19601561	8420354
SAMN02721126	c.1	control sample	2	DSNx2	PureLink (Ambion) column chromatography	ZnSO4	36319747	13853530
SAMN02721127	c.2	control sample	2	DSNx2	PureLink (Ambion) column chromatography	ZnSO4	19403564	8325843
SAMN02721128	nacl.1	NaCl	2	DSNx2	PureLink (Ambion) column chromatography	ZnSO4	40200588	12189099
SAMN02721129	nacl.2	NaCl	2	DSNx2	PureLink (Ambion) column chromatography	ZnSO4	11934172	5554277
SAMN02721130	tap.c.1	5'ERS control	2	DSNx1	PureLink (Ambion) column chromatography	ZnSO4	24662765	10857363
SAMN02721131	tap.c.2	5'ERS control	2	DSNx1	PureLink (Ambion) column chromatography	ZnSO4	25422213	11265541
SAMN02721132	tap.hs15.1	5'ERS heat shock 15 min	2	DSNx1	PureLink (Ambion) column chromatography	ZnSO4	19171408	8173356
SAMN02721133	tap.hs15.2	5'ERS heat shock 15 min	2	DSNx1	PureLink (Ambion) column chromatography	ZnSO4	25155604	11028391
SAMN02721134	lcE4	control sample	1	DSNx1	RNase III	RNase III	32025536	18729655
SAMN02721135	lcE5	control sample	1	DSNx1	RNase III	RNase III	29596564	19142849
SAMN02721136	lhE4	heat shock 15 min	1	DSNx1	RNase III	RNase III	36508534	23305760
SAMN02721137	lhE5	heat shock 15 min	1	DSNx1	RNase III	RNase III	36763582	16472799
SAMN02721138	scE4	stationary growth	1	DSNx1	RNase III	RNase III	53894219	21180847
SAMN02721139	scE5	stationary growth	1	DSNx1	RNase III	RNase III	55300687	19616742
SAMN02721140	shE4	heat shock 15 min at stationary growth	1	DSNx1	RNase III	RNase III	38066104	22421759
SAMN02721141	shE5	heat shock 15 min at stationary growth	1	DSNx1	RNase III	RNase III	33027168	14125072
SAMN02721142	lcZ4	control sample	1	DSNx1	none	ZnSO4	30312452	18237192
SAMN02721143	lcZ5	control sample	1	DSNx1	none	ZnSO4	20608653	11749014
SAMN02721144	lhZ4	heat shock 15 min	1	DSNx1	none	ZnSO4	24567092	13720453
SAMN02721145	lhZ5	heat shock 15 min	1	DSNx1	none	ZnSO4	40790787	16221158
SAMN02721146	scZ4	stationary growth	1	DSNx1	none	ZnSO4	53147411	21994899
SAMN02721147	scZ5	stationary growth	1	DSNx1	none	ZnSO4	7090276	4440495
SAMN02721148	shZ5	heat shock 15 min at stationary growth	1	DSNx1	none	ZnSO4	15552865	10214729
SAMN02721149	tap	5'ERS control	1	DSNx1	none	ZnSO4	11953401	7793072

## Sheet: TableS2a-RT-qPCR
		replicate	B3	B4	A5	Rep1	Rep2	Rep1	Rep2	B3	B4	B3	B4	A5	B3	B4	B3	B4	B3	B4	A5	#5	#7	A5	#5	#7	M1	M2	M1	M2	M1	M2	R1	R2	R1	R2
R(low)	S6	gene	Control	Control	Control	cfx	cfx	tet	tet	HS 5 min	HS 5 min	HS 15 min	HS 15 min	HS 15 min	HS 30 min	HS 30 min	H2O2	H2O2	NaCl	NaCl	Stationery	Stationery	Stationery	Stationery HS 15 min	Stationery HS 15 min	Stationery HS 15 min	Control	Control	cccp-45min	cccp-45min	novo-15min	novo-15min	Control	Control	res-15min	res-15min
MGA_0178	GCW_02785	clpB	23.4198	23.9602	23.7581	25.6376	26.0473	23.118	22.9754	19.4279	18.9291	18.9865	18.7001	20.2588	20.9251	21.1394	23.2504	23.1815	21.9303	21.3122	20.409	20.0631	19.0179	20.3693	19.585	19.0244	22.7592	23.0873	18.1557	17.3012	25.96	24.9032	22.843	22.9288	20.3874	20.8924
MGA_0279	GCW_03075	dnaK	21.4874	21.9083	21.9578	25.1164	25.4134	22.587	22.6402	19.7144	19.3727	20.3355	20.4399	21.0228	20.8421	21.0021	21.916	21.7855	20.9437	20.5928	20.0109	19.8426	19.8269	20.2731	19.4005	20.0001	21.9584	21.2783	19.0314	17.6865	23.1548	21.7931	21.6846	21.4754	19.8139	19.9804
MGA_1299	GCW_02105	lon	24.1339	24.0226	24.0286	25.9518	26.3141	21.5551	22.7916	21.3728	21.0586	21.7732	21.0141	21.5123	21.6576	22.002	23.3292	23.4221	22.9143	22.6528	25.9257	25.241	24.0988	26.4905	25.253	24.9276	22.009	23.9046	21.5679	21.2628	29.2514	28.266	24.5878	24.5453	23.6812	23.8514
MGA_0152	GCW_02710	groEL	22.5055	23.0811	23.347	26.2011	26.3111	21.875	23.0562	23.6899	23.4465	24.9744	25.1172	25.0411	25.3544	25.4115	24.2878	23.8185	24.5103	24.4893	25.3058	25.4257	26.1257	25.4581	24.9019	26.0365	23.9777	22.8182	23.0049	22.3648	28.1576	27.1598	22.7934	22.4007	23.4689	23.4081
MGA_1324d	GCW_00415	dnaJ	27.1321	26.9849	27.0619	25.4452	26.0658	24.8357	25.8364	26.5046	26.0194	27.7049	27.2588	27.8717	27.7629	27.887	27.7761	27.8042	25.3245	24.9378	35.778	33.6022	34.7055	35.8269	31.9684	34.5139	23.7887	26.9772	28.778	29.5723	30.1607	29.5858	27.8582	27.755	28.9817	29.1114
MGA_0877	GCW_00845	dnaJ2	26.1742	26.4842	26.5986	24.7976	25.1545	22.8828	23.898	24.7783	24.4507	23.8503	23.6002	23.9786	23.6428	23.7981	25.94	26.3133	24.2542	23.6829	30.2566	28.6382	28.7089	30.315	28.3284	28.4168	25.6916	26.8327	24.0458	22.6948	29.3443	26.682	26.6819	26.3666	24.8724	25.1125
MGA_1131	GCW_01610	dnaJ4	25.7694	25.6455	25.5029	25.8104	26.2361	23.2389	24.2408	25.5215	25.234	25.2011	24.6292	24.7957	25.2727	25.5945	23.954	24.2018	25.6108	25.332	31.7756	30.04	31.3454	32.9355	29.4973	31.3002	22.3059	25.3658	26.4939	26.177	26.1637	25.2292	25.7562	25.4094	25.8406	25.332
MGA_1135	GCW_01620	dnaJ5	27.1109	27.4715	27.6416	26.1248	26.3963	24.6741	26.3297	26.5987	26.0925	25.4278	25.1403	25.3254	25.6662	25.8708	27.3435	27.6082	28.4012	27.7582	37.4661	34.5055	33.4887	37.844	34.6024	34.3365	25.7723	27.2923	30.0824	29.9656	29.5336	27.8135	27.4437	27.1334	29.1677	28.818
MGA_1228	GCW_01900	dnaJ6	24.7011	24.6853	24.755	26.1567	26.3827	22.0703	22.4486	24.1887	24.0263	22.4826	21.9001	22.2311	22.2358	22.5745	25.1544	25.281	24.2935	24.001	32.1068	30.0589	28.1101	32.9322	29.7614	29.4462	25.2522	24.6075	25.8101	25.2919	30.5291	30.2141	24.977	24.7368	25.3118	25.1679
MGA_0617	GCW_04075	dnaJ7	24.1985	24.7999	24.829	25.0782	25.5047	23.9444	25.0539	25.2886	24.8089	22.3004	22.2765	21.9678	21.5615	21.8518	25.9721	25.8534	25.8135	24.9236	34.6047	33.8326	32.3521	34.4343	33.1408	33.2735	25.9134	25.0034	28.3646	28.1134	25.353	24.1004	25.9296	25.3359	27.0647	26.3553
MGA_1232	GCW_01905	grpE	23.2162	22.8091	22.9379	25.7624	26.0023	21.9487	23.6659	23.4313	22.9134	22.1941	21.738	21.9641	21.6092	21.9427	23.3466	23.2008	23.936	23.6989	26.0265	24.0347	26.2166	26.183	23.8814	26.3854	23.2464	23.0451	23.857	24.0416	27.6523	27.0069	23.6371	23.8591	24.2896	24.4005
MGA_1270	GCW_02005	hrcA	26.7991	27.6917	27.404	26.7993	26.4179	24.8127	25.3073	27.6656	27.4653	28.1056	28.9137	28.8097	28.6964	28.6909	28.0739	27.4384	28.5346	28.2805	33.6444	32.5797	32.9281	33.8937	28.5141	33.1286	27.6536	26.6698	29.1838	29.0044	33.2639	32.8643	26.9172	26.5015	27.6764	27.4587
MGA_1297	GCW_02100	tig	23.5007	23.8705	23.95	25.8343	26.001	21.4786	22.0626	23.7137	23.5467	23.528	23.4486	23.0674	23.9681	24.0476	24.419	24.133	24.5028	23.9302	29.6754	28.4152	28.4871	30.0526	27.8463	29.8894	23.9721	23.6556	25.1446	24.9877	31.0314	30.356	23.6282	23.4288	24.3937	24.0333
MGA_0280	GCW_03080	MGA_0280	29.1592	28.9957	28.8028	25.9867	26.3981	26.3257	27.9231	26.9653	26.4719	26.3431	25.5946	25.284	25.053	25.1983	29.2372	29.7106	28.8683	28.2298	37.2479	34.559	35.4717	37.097	35.589	36.5199	30.6483	29.7663	33.1324	32.946	33.5906	33.455	30.3422	29.9893	31.2604	30.9649
MGA_0226	GCW_02930	MGA_0226	23.4253	23.8175	23.8525	24.6401	25.4089	20.4641	20.8249	25.8076	25.675	26.8075	26.7009	26.7701	26.8499	27.0473	22.4413	23.5278	22.0853	21.5053	32.3528	29.3977	30.5375	33.2235	28.7488	30.9343	22.8099	24.0047	24.7106	24.1366	28.4223	28.6992	23.9873	23.9003	25.0366	24.7839
MGA_0649	GCW_00085	MGA_0649	24.8495	25.0172	25.2958	25.4681	25.9553	23.4419	24.1904	23.8408	23.4396	22.532	23.2691	23.2919	23.0615	23.4641	25.7997	25.9577	25.2494	24.5909	26.4781	23.6224	26.4756	25.9807	23.2032	25.8692	26.1389	25.1149	25.1618	24.4617	27.9869	25.8747	24.7132	24.4992	24.4879	24.4136
MGA_0965	GCW_01140	dps	25.638	25.9332	26.435	26.1752	26.37	23.3459	23.7588	24.8061	24.2608	23.2788	23.3562	24.0078	23.3622	23.8505	26.1972	26.4008	25.7668	25.2291	24.9875	23.1939	24.5199	24.8853	23.0565	24.6334	26.7467	25.8961	26.1471	25.7934	33.6178	32.0085	25.5076	25.5679	25.0272	24.98
MGA_r03	GCW_01335	16S	9.58098	10.1523	10.4859	10.2388	10.1586	10.0338	9.74448	9.65318	9.72902	10.2471	11.1142	11.9103	12.2535	13.8562	9.89543	9.80859	10.2766	10.2468	10.529	10.6224	10.5443	10.6869	10.108	10.3242	10.0012	10.2945	9.97624	10.3468	10.1528	10.8321	10.3472	10.1054	10.497	10.5565
MGA_r01	GCW_00395	23S	11.3023	11.2203	11.3027	11.287	11.3025	11.3646	11.286	11.2949	11.2863	11.0978	11.2743	11.1471	11.2911	12.6771	11.2637	11.2762	11.3015	11.278	11.2162	11.2781	11.2907	11.2929	10.3041	11.0753	11.5161	11.235	11.5819	11.356	11.2721	11.22	11.2615	11.2831	11.2947	11.2627
MGA_0209	GCW_02860	eno	23.0993	23.7411	23.6216	27.135	26.2985	22.187	21.9596	23.7969	23.4297	23.1093	23.6808	24.2491	24.422	24.6475	26.3234	24.7837	25.2197	24.8879	23.0441	22.9	24.2002	23.0836	22.2416	24.2926	24.8268	22.2798	23.8361	22.6547	29.8686	25.4842	22.8263	22.8699	22.9313	22.811
MGA_1186	GCW_01780	gapd	20.7762	20.5045	20.6293	24.9017	25.3865	20.5415	21.08	21.6368	21.1534	22.802	22.6543	22.8301	23.4936	23.4067	22.9532	22.445	21.9968	21.3877	24.8644	23.6681	24.2609	24.8591	23.2889	24.9276	22.4913	20.5256	23.336	22.6048	25.3068	23.3506	21.058	20.8421	21.0994	21.0696
MGA_0357	GCW_03290	tpiA	23.0332	23.3586	23.7002	25.8833	25.7748	21.9597	22.3607	22.7482	22.4633	23.7721	23.15	23.9591	25.1574	24.8223	24.7056	23.9551	24.6942	24.2424	27.0316	25.0508	26.1063	27.6902	25.4543	27.3056	24.2964	22.896	23.3695	22.0041	26.7883	25.6401	22.4876	22.3082	22.9445	22.8662
MGA_1033	GCW_01315	tuf	19.3631	19.8092	20.1418	22.6209	23.3475	17.8923	18.3546	20.4886	20.0471	21.1431	21.6738	21.9293	22.1381	22.2635	20.2463	20.0667	20.6942	20.206	22.1833	21.9638	21.7079	21.9152	21.7118	22.47	20.7472	20.0082	21.7233	20.217	23.2062	22.4203	20.3195	20.0354	20.8149	20.7877
MGA_0782	GCW_00475	tsf	22.308	22.3924	22.5862	25.1242	25.5317	22.0871	23.628	23.564	23.4088	22.9771	22.5853	22.3057	23.3692	23.3968	23.2246	22.8726	22.8969	22.5391	30.1015	28.6435	28.529	30.4566	27.948	28.9798	23.7348	21.8093	25.0308	24.2062	27.948	26.3489	22.4108	22.0407	22.784	22.3321
MGA_1142	GCW_01635	osmC	22.5004	23.1856	23.6668	25.2711	25.3583	21.7524	21.9887	23.5815	23.2622	24.5026	25.5382	26.0563	25.7028	26.3782	22.275	21.5057	25.0353	24.2313	19.429	17.4758	18.2691	19.2893	16.9522	18.3077	24.4348	22.6555	21.3548	20.3056	23.8345	23.5255	21.9621	21.951	22.0201	21.7838
MGA_0252	GCW_03005	MGA_0252	23.1658	23.3353	23.3257	25.7743	26.0254	22.5264	22.6644	23.4182	22.791	23.1856	23.3983	23.7395	23.061	23.4953	22.6639	22.3364	23.2965	22.8239	20.2465	17.7951	19.4814	20.3865	17.7117	19.6151	23.8895	22.9938	21.5871	20.9976	27.6762	27.1649	23.1246	23.0618	22.357	22.22
MGA_0641	GCW_00065	glpF	25.72	26.3136	26.1949	25.3784	25.6965	23.8125	24.2744	25.3738	24.988	25.22	25.756	25.8827	25.9093	26.1532	27.7202	27.4205	27.4169	26.811	33.5014	31.1428	31.2774	33.6768	31.3139	31.8105	27.8265	26.0135	29.0713	28.2782	27.7857	27.317	26.2198	25.6965	26.901	26.3363
MGA_0646	GCW_00075	glpO	24.2987	24.0631	24.098	25.4236	25.7058	23.2183	22.966	24.5791	24.2738	26.2814	25.8733	25.9528	26.4963	27.1021	25.9755	24.9649	25.0502	24.9182	30.3307	29.2565	30.4813	30.4925	28.6703	30.161	25.2878	23.8441	26.8367	27.2749	28.6767	27.8875	24.4941	24.3376	24.7631	24.4547
MGA_0644	GCW_90066	glpK	26.1626	25.3113	25.2816	25.4483	25.8347	23.8891	24.0145	25.2077	25.0163	27.0678	26.1814	26.1811	26.8663	27.149	27.3511	26.5024	27.0874	26.7752	33.4674	31.5892	31.58	33.9928	28.5266	31.6482	27.0146	24.8807	27.4305	27.7545	30.331	28.3995	25.4257	25.3018	26.0586	25.7469
MGA_1133	GCW_01615	gpsA	25.331	25.6603	25.8159	25.91	26.3553	23.5298	24.6599	25.2204	25	24.5152	24.4199	24.4057	24.6202	25.1056	25.4907	25.6732	25.9992	25.7597	34.5755	32.4416	32.0737	35.4994	26.9923	32.1594	26.7849	25.9183	28.1741	28.6986	27.7344	25.8646	25.94	25.65	27.0655	26.857
MGA_0165	GCW_02750	acoA	20.3331	20.6799	20.9287	24.9552	24.5912	20.0361	20.0603	21.8949	21.8062	22.4634	22.3829	22.6146	22.9829	23.2874	22.4256	21.6203	21.3135	21.0782	20.6589	19.9779	21.7794	20.886	19.5371	21.5663	22.4022	20.5567	21.4199	20.899	23.7437	22.6726	20.5079	20.3582	21.0498	21.0725
MGA_0164	GCW_02745	acoB	21.1457	21.5216	21.5841	25.2487	25.3015	20.7352	20.8556	22.5685	22.5265	23.0945	23.2116	23.0535	23.5861	24.1334	23.2524	22.6916	22.1439	22.1637	20.9432	19.7913	21.7975	21.2267	19.4394	21.7807	23.4999	21.0098	22.641	21.2755	24.6744	23.2261	21.1508	20.9317	21.8038	21.7792
MGA_0162	GCW_02740	aceF	20.698	21.1887	21.3407	25.5624	26.0284	21.6583	21.3525	21.815	21.7879	23.4149	23.3527	23.4795	23.6594	23.6324	21.9762	21.1051	22.1924	21.8712	26.4474	26.4304	24.5396	26.8185	26.3367	25.9479	22.7822	21.1559	20.9195	20.7702	26.3134	25.2532	21.2039	21.1526	21.1896	21.5068
MGA_0746	GCW_00390	ldh	21.3289	20.9294	21.484	23.904	23.6565	20.7571	22.5955	21.3732	20.676	22.6698	22.8385	23.6663	23.6557	23.6821	23.0824	22.6046	20.3566	20.2998	18.5448	17.1495	18.6686	18.8385	16.812	18.8084	23.3692	21.5935	22.8832	22.4468	25.6955	24.1838	21.4281	21.6365	21.6092	22.0244
MGA_0169	GCW_02760	ackA	25.6572	25.9027	26.9258	27.9959	27.7356	24.4998	24.9477	25.9834	25.8448	25.4698	25.2147	25.2161	26.3596	26.2841	27.3227	26.4154	27.138	26.5123	29.5893	28.4709	29.1399	29.8589	28.2347	29.274	27.5194	26.4378	25.3648	25.2843	29.3762	28.3644	25.7461	26.0563	26.0715	26.1542
MGA_1187	GCW_01785	pgk	21.2105	21.34	21.2988	25.6087	25.5813	20.8743	21.4059	22.0708	21.9153	23.3854	23.3211	23.3604	23.7755	24.0074	23.614	23.2002	22.996	22.7362	25.8448	24.5484	25.199	25.9925	24.3178	25.724	23.6943	20.9664	24.3163	23.0968	25.7216	23.7943	21.5713	21.2671	21.9542	21.7899
MGA_0498	GCW_03700	fba	22.1179	22.6677	22.9563	24.713	25.1473	21.271	22.0355	22.8879	22.9558	25.2558	25.5826	26.1562	26.2856	26.4834	23.2632	22.608	23.1383	22.8759	26.538	24.7581	25.4261	27.0126	24.528	26.5147	23.8699	22.7985	23.7681	23.3481	28.6509	27.7213	22.8156	22.5195	23.4271	23.3984
MGA_0457	GCW_03575	pgi	23.9365	24.387	24.6658	25.4344	26.015	23.8817	24.4896	25.2725	24.8209	26.1754	25.9528	26.4308	26.8968	26.806	26.705	25.9342	25.4233	25.0799	30.9826	29.5682	29.5216	31.5395	28.688	30.097	25.9211	24.7002	26.8303	26.8846	27.5142	26.8742	24.4733	24.1896	25.5174	25.3774
MGA_0157	GCW_02725	pfkA	23.7807	23.5009	23.7644	25.971	26.2408	22.2343	23.0352	23.88	23.849	25.582	24.7028	24.9084	25.2097	25.3774	24.5632	23.8213	23.8531	23.8671	27.6255	27.1451	28.0663	27.9797	26.7327	28.5041	24.2463	23.2877	23.757	23.5497	27.9561	27.5716	23.2971	23.4689	22.8232	23.2034
MGA_1263	GCW_01975	pgm-b	35.273	35.923	35.1864	31.576	31.4482	31.0858	31.4455	31.8136	31.2996	30.8329	31.4894	31.7015	32.2392	32.1851	34.5919	34.8034	35.7308	34.8636	37.883	35.3079	36.5778	37.7748	31.8754	36.1918	36.2668	37.0359	33.2086	34.2026	37.8522	37.0883	36.4414	35.4974	36.251	37.1064
MGA_0356	GCW_03285	gpmI	22.9797	23.6352	24.0002	25.8723	26.2314	22.8635	23.1308	22.6259	22.2559	22.6731	22.9925	23.8363	24.9725	24.8631	24.9231	24.2885	24.8832	24.8027	28.215	26.7039	26.4625	29.6952	26.9799	27.594	25.1275	23.9012	23.1289	23.2596	27.8104	27.0626	23.1733	23.0541	24.5458	24.2156
MGA_0156	GCW_02720	pykF	23.4563	23.607	23.8237	26.1398	26.6455	22.4544	23.5512	23.9542	23.5987	25.1613	25.1156	25.2083	25.5646	25.4786	24.5255	24.3186	24.8237	24.766	26.4472	25.3763	27.4137	26.7645	24.9645	27.3927	24.6725	23.1653	23.4357	23.1704	28.4524	26.6022	23.2966	23.1351	23.4906	23.6794
MGA_0666	GCW_00160	tktA1	25.2091	24.9586	25.2525	25.3934	26.3555	23.3021	23.0672	24.2891	24.4329	25.8006	24.7866	24.8307	25.1097	25.3515	25.6099	25.12	23.4346	23.0058	30.9553	29.3485	27.4895	32.3461	27.95	29.986	24.9123	24.615	24.7849	25.1314	30.6221	28.8112	24.7072	25.0644	25.2349	25.1509
MGA_0342	GCW_03235	tktA2	26.4725	26.61	27.0397	26.2949	26.5098	24.8233	26.7068	26.0769	25.6303	26.1251	25.4559	25.9668	25.9549	25.915	27.29	27.2072	26.0293	25.8762	36.9604	33.2378	33.2322	30.4925	26.8204	32.7521	26.5767	27.227	28.1814	30.3163	30.961	30.2387	27.494	27.2886	29.0087	28.5607
MGA_0866	GCW_00795	rpiB	23.4452	23.1884	23.6139	25.5256	26.0212	23.0848	22.9112	23.6509	22.9231	23.2916	23.1751	23.7516	23.7967	23.8523	24.1305	23.9912	24.2674	23.869	28.5036	26.2924	25.4745	28.5387	26.3812	28.1262	24.9926	23.5618	24.1827	23.6577	28.9397	27.2702	23.5397	23.6155	23.3125	23.6347
MGA_0432	GCW_03495	eutD	21.1208	21.5263	22.0101	24.829	24.9996	19.8303	20.6981	21.921	21.7842	21.9365	21.5376	21.4688	21.2543	21.4176	22.6744	21.6386	22.3207	21.9414	22.5954	22.8729	23.0023	22.8402	22.3322	22.9225	21.6596	21.7655	21.198	21.676	25.9288	25.5929	21.673	21.3352	21.4968	21.8279
MGA_0348	GCW_03255	prsA	24.1482	23.9377	24.7707	25.5061	25.8935	23.1121	23.636	25.8155	25.4887	24.1925	23.746	24.1348	24.5976	24.5449	24.4551	23.8029	23.9757	23.9034	35.3363	32.9421	31.4829	34.8665	33.1423	32.6473	25.1736	24.765	26.8485	28.507	29.8416	28.947	24.6325	24.544	25.4719	25.5159
MGA_0161	GCW_02735	lpd	21.1406	21.2783	21.4942	25.589	25.9859	21.6192	21.1777	22.534	21.8051	23.0821	23.6011	23.2576	23.6634	23.3009	21.6148	21.8146	22.8316	22.1403	27.4988	25.2693	24.6383	27.7006	25.1158	25.758	23.2686	21.3218	21.8427	21.2742	26.3829	24.8566	21.5941	21.4351	21.4397	21.6626
MGA_0358	GCW_03295	cpsG	24.9144	25.2477	25.4605	25.6922	26.2553	23.4128	24.1342	24.1054	23.8037	24.7334	24.2649	25.1342	26.0499	26.1205	26.5781	26.0645	25.7389	25.8107	28.1091	26.6508	26.9365	29.1439	26.7391	28.4247	26.6577	25.0513	24.9301	24.0519	28.6515	26.8566	24.6855	24.677	25.2481	25.3676
MGA_r03	GCW_01335	16S	9.57374	10.0681	10.1875	10.2143	10.2118	10.0422	9.95797	9.97387	9.76808	10.1027	11.0582	11.5452	12.1326	13.7636	9.72192	9.77699	10.1646	10.0859	10.4595	10.5883	10.5579	10.2664	10.0118	10.309	9.83428	10.0784	9.75939	9.82809	10.4299	10.8366	10.17	10.0427	10.4054	10.3766
MGA_r01	GCW_00395	23S	11.3229	11.3955	11.3161	11.336	11.3293	11.2616	11.3358	11.3277	11.3251	11.1317	11.3233	11.0959	11.3092	12.7264	11.3595	11.3406	11.3275	11.3308	11.4054	11.3464	11.3344	11.3302	10.1658	11.0041	11.2833	11.0191	11.3093	11.1033	11.3431	11.4045	11.3587	11.345	11.3241	11.3509
MGA_0209	GCW_02860	eno	23.1004	23.5316	23.5112	26.6293	26.0442	22.0503	21.8599	24.0628	24.0461	23.812	23.5331	24.3921	24.2531	24.4795	26.3049	24.55	24.9878	24.9327	23.0788	22.7669	24.2014	22.9067	22.143	24.1149	24.6878	22.2594	23.9236	22.6178	29.4385	27.1657	22.7737	22.7332	22.9336	22.8256
MGA_1186	GCW_01780	gapd	20.7546	20.6305	20.5892	25.0535	25.3738	20.437	21.1491	21.6191	21.1541	22.7386	22.5964	22.8926	23.4969	23.584	22.8189	22.4359	21.9866	21.5683	24.8761	24.1224	24.245	24.9025	23.3047	24.931	22.3994	20.3032	23.3456	22.4672	25.2853	23.3601	21.1186	20.7772	21.1055	21.1232
MGA_0357	GCW_03290	tpiA	22.9644	23.2086	23.6322	25.9628	25.7405	21.9572	22.2274	22.6741	22.5164	23.557	23.0972	23.9457	25.0718	24.7441	24.7437	23.7786	24.7278	24.205	27.1411	25.0645	26.1088	27.7175	25.4921	27.3872	24.4577	23.0243	23.4708	22.7084	26.9934	25.8979	22.8544	22.6316	23.3484	23.3098
MGA_1033	GCW_01315	tuf	19.3704	19.73	20.1571	22.7184	23.3793	17.8916	18.4817	20.4677	19.954	21.256	21.7248	22.0837	22.1194	22.25	20.7267	20.1237	20.7311	20.3584	22.3036	22.0564	21.7249	21.9772	21.8358	22.4935	20.4235	19.7713	20.917	20.1797	23.1249	22.1707	19.9274	19.7512	20.5528	20.5048
MGA_0782	GCW_00475	tsf	22.2169	22.4208	22.6654	25.0358	25.6151	22.0881	23.5386	23.5956	23.2613	23.0196	22.5878	22.673	23.3292	23.4313	23.1779	22.8481	22.9203	22.5553	29.9827	28.3233	28.2479	30.2608	28.0194	29.3055	23.8569	21.9484	25.3229	24.7984	27.9186	26.4383	22.2646	21.9026	22.7303	22.4051
MGA_0167	GCW_02755	MGA_0167	21.8773	21.232	21.5081	25.2614	25.74	21.6161	21.7414	23.1404	22.8051	23.8029	23.2031	23.1215	24.2548	24.208	23.9848	22.7439	22.3146	22.1156	22.7591	21.7743	23.8033	23.1238	21.4356	23.8679	23.5961	21.0022	22.7122	21.3562	24.8076	22.9897	21.4445	21.6788	21.3771	21.7289
MGA_0090	GCW_02490	MGA_0090	24.9187	24.965	25.0837	26.3409	26.6431	23.9031	23.3986	25.3747	24.7574	25.3258	25.4746	26.4841	27.1901	27.4795	24.1326	23.7461	26.1866	26.0386	20.6107	18.7755	19.6436	20.8667	18.5638	20.0408	26.8462	23.5723	22.9862	20.6443	30.1943	26.5378	23.8133	23.7667	23.6444	23.5915
MGA_0091	GCW_02495	MGA_0091	24.0957	24.0885	24.1007	26.1874	26.5613	23.3637	22.8489	23.9051	23.6286	24.3468	24.8565	25.7351	25.9485	26.2951	22.6635	22.5822	24.6646	24.3505	19.8992	18.1474	18.8979	20.0288	17.8247	19.3943	24.7684	22.9533	21.601	20.2425	28.8397	26.5646	23.4906	23.3639	23.1504	23.2358
MGA_1017	GCW_01270	hatA	27.1046	26.2997	27.1641	26.1231	26.4299	22.0295	22.3631	22.6614	21.5502	23.1016	22.5936	24.5227	25.9938	26.0946	26.0782	24.8782	26.5023	25.8438	29.8855	28.1337	27.6936	30.2905	27.6063	28.634	26.7365	26.9296	22.5162	23.0787	29.3002	29.4258	26.4291	26.6479	26.7989	26.7934
MGA_0497	GCW_03695	rpoE	24.437	22.4253	22.7742	25.7102	26.2054	21.3093	22.2232	22.7866	22.5246	25.284	25.0041	25.7969	26.0545	25.8587	23.1254	22.4443	22.6059	21.936	26.7852	25.8084	26.9767	27.4209	25.881	27.5628	23.0675	22.5112	23.9924	24.0671	28.0992	27.6731	23.0721	23.142	23.1165	22.9976
MGA_0950	GCW_01075	spoT	29.1558	28.372	28.6202	26.7579	27.496	27.3007	29.3043	27.789	27.4383	29.0352	27.3146	27.2819	27.6344	27.3263	29.3599	28.8669	28.7084	28.1431	36.1499	35.9179	33.7721	37.1676	37.6488	34.6412	30.9657	29.3889	33.0039	31.6791	39.1306	34.9457	30.6415	30.1347	31.4639	30.3732
MGA_0125	GCW_02645	MGA_0125	25.0864	25.2374	25.5202	26.0005	27.074	23.0922	23.8686	24.414	24.2188	26.0103	25.8375	26.5045	26.9693	27.0632	25.6177	25.8749	24.8688	24.3108	31.5514	29.3436	30.3868	31.6861	27.9182	30.6799	27.1548	26.7154	27.8947	27.5204	32.6284	30.3079	26.944	26.6913	27.1149	27.0441
MGA_0123	GCW_02635	MGA_0123	25.6941	25.7625	25.7864	25.6311	26.2187	23.0116	24.0491	24.6006	24.1487	25.6675	25.2364	26.0475	26.4675	26.6639	25.7488	25.3584	25.6228	25.2121	33.805	31.7195	31.6074	34.9018	32.0899	31.2552	26.5873	26.1657	26.0632	25.86	31.9638	31.3027	26.396	26.1785	26.7718	26.9724
MGA_0765	GCW_00440	MGA_0765	28.2762	28.9553	29.3682	29.4253	26.713	22.0324	23.1489	27.9543	27.7048	27.2496	27.208	28.0901	29.5009	28.1307	30.6526	29.478	29.6833	27.4902	34.8731	33.52	33.2691	35.5021	34.3403	33.9226	28.0793	28.003	27.293	27.2795	29.8438	29.3826	27.0271	27.3179	29.4476	28.926
MGA_0599	GCW_04025	hprK	24.503	23.9225	24.0921	25.4551	25.7964	23.0497	23.7438	25.1142	24.757	25.8462	24.3498	24.0864	23.0816	23.1483	23.2483	23.2708	24.489	24.0989	32.5421	32.1484	30.3078	33.945	32.3264	31.7241	23.7858	23.3786	25.0882	25.1883	28.2594	28.0422	24.4788	24.7764	24.4996	24.6128
MGA_0459	GCW_03690	MGA_0459	27.1065	27.1946	27.5	26.46	26.0153	23.9415	24.778	27.0471	26.7869	27.8893	27.1622	27.4103	28.1913	27.0264	27.2826	27.2835	26.6489	25.848	34.3755	32.4743	32.4861	35.6263	32.2761	32.6397	26.2978	26.9395	28.1747	29.4796	28.0587	27.9155	27.1674	26.9078	28.571	28.3913
MGA_0363	GCW_03310	deoC2	23.1622	23.214	23.7272	25.5488	25.8785	23.0508	23.5097	23.7988	23.3932	25.0684	24.7756	26.1088	26.5763	26.5227	23.7555	23.8842	23.7684	23.9663	26.9156	27.0899	25.5621	27.4226	27.2225	27.2221	23.7843	23.3195	23.6982	23.9997	27.0543	26.168	23.0257	23.003	23.981	23.7236
MGA_0514	GCW_03745	manA	32.156	31.3646	31.9776	28.6088	28.6631	27.4126	28.8047	29.8648	29.205	30.4773	29.6791	28.9121	29.5927	29.8522	34.4511	34.2492	31.2788	30.7926	38.0554	36.6434	36.8834	34.8074	33.5624	33.5507	31.891	28.9735	25.1282	32.0477	34.8295	34.2291	28.8933	29.7783	29.8609	25.3707
MGA_0508	GCW_03735	fruA	26.8414	26.4227	27.1141	25.7974	26.3148	22.1483	24.6866	26.1933	25.9173	25.1773	24.578	23.9995	24.2809	24.3352	28.5156	28.2594	25.2427	24.7254	34.45	33.4698	32.8401	33.9237	33.3585	34.0802	29.2665	27.9304	30.6417	31.1603	34.6386	33.6471	27.3902	27.1696	29.4423	29.2106
MGA_0855	GCW_00765	ptsG1	21.3671	21.1297	21.4096	25.5079	25.4061	20.4011	20.9195	22.572	22.3995	24.3955	23.8535	24.15	24.245	24.1918	23.856	22.5392	21.1435	20.978	29.6003	28.0765	27.7052	29.9047	27.3473	28.1928	23.0645	20.8547	26.0535	25.1566	26.2264	24.4991	21.1141	21.0996	21.7118	21.8142
MGA_0289	GCW_03100	ptsG2	26.219	26.2873	26.5603	26.2705	26.6017	22.9519	23.6	25.4437	24.952	23.2493	23.0445	23.282	23.3729	23.6098	27.463	27.2405	25.798	25.3842	34.4332	32.4665	31.8805	33.8998	28.77	29.5462	28.2827	26.6014	28.1053	27.8313	32.4925	30.8616	26.4484	26.1322	27.3904	26.6965
MGA_0612	GCW_04065	gyrA	25.521	25.4325	25.6904	25.6704	26.2938	23.175	23.805	25.4382	25.0501	24.8207	24.2584	23.8937	23.4875	23.8725	26.8622	26.8027	26.7855	26.4535	34.0869	32.7629	30.82	35.2471	33.0055	32.4382	26.3598	25.1779	27.6018	26.8723	27.0003	25.1407	25.7106	25.6145	27.1824	27.1523
MGA_0616	GCW_04070	gyrB	26.972	26.5676	26.5889	25.4939	26.1266	22.935	23.75	25.6292	25.3801	24.6138	23.725	23.6501	23.2028	23.4619	27.8857	27.4761	26.5635	25.9014	33.2289	31.39	31.312	33.7692	31.5362	32.4996	27.7693	26.4913	28.4866	27.9476	27.5252	25.5603	26.749	26.9814	27.9984	27.5046
MGA_0056	GCW_02325	parC	27.3528	27.2517	27.1921	26.2804	26.4666	25.4519	26.9821	26.3761	25.6068	26.7971	26.5183	26.7574	27.1559	27.274	27.4382	27.7285	27.4776	27.194	41.74	33.0669	32.5728	41.9816	34.1917	33.8662	27.6495	27.0775	29.7396	29.2315	31.1511	29.8415	27.6867	27.3759	28.7475	28.3545
MGA_0060	GCW_02330	parE	24.2767	25.3091	27.4255	26.9599	27.5952	25.2583	25.5602	27.0228	26.2057	25.2584	26.2279	28.3198	26.3628	26.408	25.0376	25.6599	24.6348	24.3349	35.588	31.9339	30.2025	36.2702	31.7596	30.8385	25.0252	25.4027	26.6625	27.0835	29.1339	28.368	24.9979	24.1848	26.5072	26.0276
MGA_0407	GCW_03410	ruvA	27.9366	27.4655	27.8586	25.6344	26.1736	23.4609	26.6193	26.2085	25.7443	25.2102	24.4801	23.942	24.7471	24.6094	28.127	27.8743	26.9066	26.5813	32.0725	31.2193	31.4644	32.1715	31.5654	32.0692	27.8793	27.348	28.1039	28.3549	30.7644	29.3365	27.8907	27.8002	28.1322	28.4251
MGA_0404	GCW_03405	ruvB	26.2294	26.982	27.4968	25.7067	26.1805	22.7579	25.8387	25.9501	25.4402	23.9381	24.0723	23.688	23.3966	23.6453	27.2305	27.391	26.0371	25.8082	33.004	31.9427	33.3366	32.9651	31.5428	32.8939	27.2107	27.6328	27.9376	29.098	29.8421	29.1377	27.14	26.7578	28.1965	27.9104
MGA_0569	GCW_03920	ligA	27.2971	27.6722	27.6431	25.4452	25.9896	23.9943	25.7439	26.0548	25.2982	24.4913	24.3978	24.1318	24.2393	24.688	27.5001	27.6356	27.452	26.9361	34.2669	33.5372	31.5373	35.0792	33.4685	32.3081	27.9047	27.539	29.0194	27.8385	33.3418	31.7991	27.3702	27.4672	28.5299	28.6929
MGA_0399	GCW_03385	recR	27.1156	27.5266	27.7851	26.3676	26.4951	23.9627	25.2395	25.5755	25.0902	25.3433	25.0125	25.7744	25.3264	25.8245	26.296	26.3743	26.3747	26.0925	31.5674	32.409	29.5284	33.5877	32.572	30.4647	27.0773	26.9358	28.3432	27.8398	30.7519	29.6903	26.4963	26.2816	26.9767	26.9118
MGA_0778	GCW_00470	uvrA	25.6529	26.1242	26.3948	29.355	26.3917	23.4899	26.1197	25.2394	24.9146	23.9111	24.0028	24.0624	23.8164	24.047	26.3032	25.8574	25.9002	25.909	33.3584	31.9559	30.555	34.5337	31.3195	31.5919	25.6874	26.1627	26.5327	26.7005	30.8383	30.5487	26.0354	25.9751	27.1392	26.894
MGA_0686	GCW_00205	uvrB	27.0946	27.2242	27.8539	26.2424	27.3625	26.83	26.6544	27.3666	26.656	27.5855	28.1756	28.3074	28.1574	28.1688	26.7066	27.3721	27.7042	26.7735	35.6321	32.9693	31.8051	35.1306	32.2405	33.0689	28.2372	27.5339	27.5984	27.8681	32.2789	31.4487	27.7588	27.3052	29.3979	29.1119
MGA_1269	GCW_02010	uvrC	26.9922	27.4816	27.7162	26.5882	27.0272	25.374	26.7457	26.9354	26.4023	26.3643	26.3763	26.4314	26.2358	26.5834	26.8827	27.6419	26.9418	26.7915	33.128	30.787	30.4342	33.9985	31.4457	31.4022	27.176	27.6046	27.8017	27.9197	33.3786	32.465	27.6967	27.3122	28.4041	28.3109
MGA_1313	GCW_92149	uvrD	25.2724	26.0012	26.2372	25.5954	25.8817	23.8778	24.9599	25.453	24.8344	23.8547	24.0741	23.916	23.6442	24.1141	26.4536	26.9254	26.1773	26.0458	32.339	31.8126	28.8262	33.6093	31.3079	29.8122	27.7562	25.9485	26.0913	26.0105	30.7154	29.6083	25.8288	25.4431	27.0383	26.9671
MGA_0143	GCW_02695	recA	27.2041	27.5656	27.7916	26.1446	26.6064	24.4447	24.6335	25.5962	25.1958	25.2933	25.3144	25.7236	25.4149	26.035	26.2208	26.4536	26.5628	26.2526	31.8815	32.3288	29.5997	33.5642	33.079	30.5947	26.1089	27.4581	26.5638	27.3034	29.5255	30.49	27.7061	27.5803	28.1985	27.9734
MGA_1053	GCW_01370	mutM	26.4652	27.3575	27.4026	27.6331	27.868	23.838	26.2123	27.6805	27.2173	27.3004	26.4638	26.7074	25.6808	26.2689	27.8569	27.0423	26.4	25.9367	33.3396	32.9017	33.1638	34.3732	32.4011	33.8594	26.6991	27.5075	30.7608	30.4023	33.8825	33.2821	27.1066	26.791	27.997	27.4329
MGA_0571	GCW_03930	msrA	23.496	24.2217	24.3192	25.6783	25.9668	23.5978	23.5376	25.189	24.7893	25.324	25.8716	25.9768	25.4077	25.7601	23.4632	23.8027	24.9421	24.0923	25.7481	24.4577	25.2067	25.291	23.942	24.8922	24.6053	24.128	25.0293	24.7519	30.7354	30.0855	24.3716	24.0581	25.0149	24.9855
MGA_1293	GCW_02085	nfo	25.889	26.3246	26.5503	27.735	26.4706	22.9229	25.0391	25.669	25.511	25.0373	24.7224	24.2337	25.1298	25.3368	25.3365	25.0419	25.3242	24.7865	35.6135	36.7733	33.7251	36.3149	34.2394	34.0476	26.7519	26.37	28.7055	28.7015	33.0217	28.578	26.3	26.1721	27.3738	27.1629
MGA_0869	GCW_00810	hup1	24.2126	24.4501	24.6933	27.32	26.4161	24.291	24.6203	24.9226	24.2619	25.6567	26.0986	26.0813	26.4244	26.3833	26.4239	25.8839	25.6721	25.2612	32.395	29.8087	30.0928	32.1481	29.7046	30.9166	26.215	23.7477	25.1664	24.6027	29.5795	27.4649	24.1863	23.7042	24.4786	24.386
MGA_0061	GCW_02335	hup2	24.3039	24.9084	25.4129	28.08	27.1913	28.0935	28.4253	26.3152	26.1117	26.425	27.0503	28.162	27.4407	27.7046	26.6633	25.2224	25.5737	25.6808	25.4156	22.6281	25.4654	25.4025	22.5352	25.6068	30.3277	29.3901	29.8304	30.0137	31.0857	29.4981	30.2	28.6562	30.7955	30.4004
MGA_0415	GCW_03435	ung	27.4875	27.3882	27.7815	25.5477	25.8527	21.7698	24.3068	25.8965	25.659	24.3066	23.7508	23.4036	24.1492	23.9743	27.3419	27.546	25.8129	25.6806	37.0528	35.0786	34.949	38.1859	33.5164	35.4348	25.5949	28.0235	30.3065	31.3585	29.5281	29.4569	28.3871	28.1694	29.4492	29.0418
MGA_0344	GCW_03245	umuC	29.1582	29.3193	29.0505	25.7769	26.1998	26.6342	27.764	27.0374	26.4125	28.9531	28.5057	28.1155	27.9849	27.8104	29.4206	29.7067	27.6604	27.0978	38.7532	36.0417	36.2912	38.9564	36.1944	37.3086	29.4081	29.2813	33.4595	33.7276	34.7972	33.4885	30.0535	29.5215	31.4239	30.8707
MGA_0860	GCW_00770	putA	25.7243	26.0472	32.2551	27.8139	29.199	26.3162	26.7819	27.234	26.9164	26.7961	26.5423	33.0301	26.3259	26.9447	25.1523	24.9397	25.0015	24.9493	28.6847	28.0139	28.4008	29.3171	27.9045	28.7542	25.0937	24.9066	25.2997	24.1376	30.7538	29.9567	24.9894	24.8075	24.7733	24.7281
MGA_0131	GCW_02665	potD	25.0894	24.8682	25.0228	26.44	26.267	22.9939	24.8051	25.5635	25.4611	25.4091	24.656	24.7792	25.0116	25.506	24.4799	23.8677	26.4196	26.6891	34.3887	32.5678	31.4029	34.8183	32.9589	32.1174	23.9294	24.0798	26.8783	27.6256	27.119	27.0493	24.7301	24.8344	26.0208	25.8963
MGA_0294	GCW_03110	spxA	26.112	25.9492	26.4549	30.355	28.9619	24.976	25.8854	25.8867	25.4751	24.7068	23.3136	24.479	24.9129	24.8411	27.6752	26.7886	26.4644	26.0565	33.8284	32.5742	31.1555	34.9664	31.6011	32.7623	28.9169	25.937	27.2687	26.1524	32.5364	31.0283	26.0468	26.2214	26.0037	25.9029
MGA_1295	GCW_02090	fur	26.1466	26.6128	26.8491	26.1118	26.7965	23.0728	24.1943	25.64	25.1945	24.8113	24.3226	24.2075	25.1402	25.5009	25.0548	24.7254	25.9177	25.2232	34.1942	34.5598	32.4768	35.4282	35.287	32.6963	26.8687	27.3529	29.1189	28.6805	33.5364	33.1707	27.0002	27.0102	28.6884	28.4913
MGA_0578	GCW_93946	MGA_0578	30.2884	30.066		35.5329	36.1923			27.6272	26.5931	23.8997	23.3194		23.364	23.7867	30.3125	29.6953	30.2928	30.3403		31.8526	30.762		32.2157	32.1279	29.0388	30.6831	30.5271	28.7641	32.0515	31.8632	28.447	28.8253	30.1006	30.4162
MGA_0029	GCW_02245	mraW	26.3671	26.1258		31.5226	30.8889			24.4077	23.3398	22.6249	21.4391		22.3111	22.7972	27.9472	26.6115	27.4709	27.1368		28.0253	26.494		27.8013	26.3222	26.3924	25.5525	26.4875	25.7621	29.7521	29.5487	24.8348	24.7349	25.1606	25.154
MGA_0284	GCW_03090	mscL	27.2947	27.2666		30.5857	30.8836			25.9554	25.1576	24.6492	24.1416		24.6173	24.6631	27.2701	26.5876	28.6094	27.7908		32.9143	32.6963		32.277	33.4278	26.7531	26.855	28.9578	28.8436	29.5444	28.7258	26.3934	25.9343	26.9343	26.8482
MGA_0281	GCW_03085	MGA_0281	29.3854	29.266		34.5152	35.3292			27.234	26.2072	25.588	24.4139		24.6621	24.7205	29.4023	28.6765	28.9093	28.3328		36.7246	34.8504		35.8621	36.4002	29.4881	29.0376	31.0296	30.9038	32.186	31.738	28.8452	28.6777	29.4509	29.3612
MGA_0518	GCW_93751	MGA_0518	29.3793	28.5744		34.8702	34.5534			23.4649	22.7245	24.9304	23.3793		23.819	24.1925	30.0013	29.4971	28.6829	28.2255		36.1376	34.552		35.8525	35.1072	28.9184	27.8642	30.6924	31.0019	34.04	32.7759	27.6061	27.4766	27.9717	27.5112
MGA_0028	GCW_02240	ftsA	28.2607	28.0678		33.3403	32.9936			24.6834	23.479	21.863	21.0079		21.6757	22.0007	29.7983	28.2102	28.0881	27.4655		30.1647	27.6016		30.6692	28.0791	27.9867	28.0408	27.2662	27.5875	30.4986	30.8254	27.1486	27.0857	27.9776	28.0205
MGA_0048	GCW_02300	MGA_0048	28.6299	28.8577		32.5556	33.3974			25.5586	24.9864	24.9117	24.4299		24.7397	25.3607	29.4515	28.7516	28.9923	28.4056		36.4152	36.4979		35.4907	37.0691	27.3755	28.5508	30.4164	31.2192	29.2117	29.8569	28.2525	28.0004	29.2144	28.8278
MGA_0049	GCW_92301	MGA_0049	31.4618	31.475		34.5754	35.4886			29.4553	28.2949	26.0856	25.998		26.6125	26.7924	31.7176	31.6774	29.4374	28.5312		37.2607	36.2816		38.2646	36.2253	31.1612	31.7712	32.0733	32.5865	30.9584	29.822	31.6283	31.2728	32.0957	32.0213
MGA_1119	GCW_01560	MGA_1119	29.9326	29.6264		32.4115	34.299			29.9652	29.1316	28.0582	27.1481		27.5674	27.707	28.1558	29.2435	27.9891	27.3385		35.0422	35.6423		34.7229	35.0978	28.1658	29.0941	32.158	31.9544	30.6032	29.4582	29.6776	29.4751	30.2655	29.9851

## Sheet: TableS2b-PCR primers
S6_ID	gene_name	for	rev
GCW_02785	clpB	GAAAGATTACAGGCAAAAGGTG	GCGCTCTTCCTCTTAGTACTGC
GCW_03075	dnaK	TTACTCCAGAAGAAGTTTCTGC	TAACTTCGAAAGTACCATCAGC
GCW_02105	lon	TTGTTAAGATCTCACTTGGTGG	ATCCCTTCAACATAGTTAGCAG
GCW_02710	groEL	ACAACAGCTACAATCTTAACTC	CCCTTGAACTCTAAACCATCAG
GCW_00415	dnaJ	TCTTTAGCTTTGAAGGTGTGAG	GTGAAAGTAGTTCATCGTCTGC
GCW_00845	dnaJ2	CATGTAGTGATTGTAATGGCGA	GGTTATCGCGTAGTTCAAACAC
GCW_01610	dnaJ4	CCCGATGTTAATAAAGCTCCTG	TCAATCTTACGACTCATCTCAG
GCW_01620	dnaJ5	AGCTGAGTTTCAGATTGAAGAC	TAAGCTGATCTAACATCATCAC
GCW_01900	dnaJ6	GCGTATGAAGTTCTATCTAACCC	TTAGCTTGATTTGCACTAGCAC
GCW_04075	dnaJ7	AGTTAAGAGACTAATTAATCGACCAG	CAACATTACCCTTACCAAAGAACTC
GCW_01905	grpE	TTAGAGTTTGCTTCACTTGACC	GTTTGAGGTTGTTCTTGTTCAC
GCW_02005	hrcA	AATGATCGGTTAGTTGATACCC	TTCAATCCCAATATCTTGACCA
GCW_02100	tig	GAAAACCCAGAAGTTAGCGTAG	CTCTAATTCGTAGTTTTTCGCC
GCW_03080	GCW_03080	CAGATGCAATTACGGTTGTAGG	TGATTTACGTATTCCAAACGCT
GCW_02930	GCW_02930	GCAAAGTTACTGTAACACCAGG	CGGCATTAACCATTATTTCACC
GCW_00085	GCW_00085	CCAATATAATAGCGAAATGGCTG	GTTAATTAAAGCCACTTCAGCG
GCW_01140	dps	AACTTTCACTGAAATATCAAAGGTG	TTTCATCTAAGATTGGTTGAACACG
GCW_01335	16S	AAGTAACGACTAACTATGTGCC	TAGGGTATCTAATCCTATTTGCTCC
GCW_00395	23S	AGAAATACGTAGTCGATGGAAG	GAGTTCCTTAGCTATAGTTCACTC
GCW_02860	eno	GCGATCTTAGCAGTATCAATGG	ACCTTCATCACCTTTGTTAGTA
GCW_01780	gapd	ACGACTTAACTGATGCTAAGAC	TGGTTCACGTTGTAAACTACAG
GCW_03290	tpiA	TATTCGTACATTTGGCTTTGGC	CTGATCTTTAAGTACAGCTTTGGTC
GCW_01315	tuf	TCAAAATCGTCACTATGCACAC	TCTGATTACTGGAGTGTTATCACC
GCW_00475	tsf	AGTTAGCTGATCAAAAAGCAAC	TTAACAATAACTCCAATGCGGC
GCW_01635	osmC	AGCTAAAGTTGGTAGAGAAGGTC	ATTCTTTAGCCTTAGCTTCTGG
GCW_03005	GCW_03005	ATTCATCAGCAACTAAAGTACC	TCATCAATTACGATTCTTCCAG
GCW_00065	glpF	CAGCTAAAAGAATCATAGTGCC	GTGGTGTGGTTATTAGTATCCAAG
GCW_00075	glpO	GATGAATTGCTACTGAAGAGGTG	ATTCATGGTGGTTTTGATCCTG
GCW_90066	glpK	CTCGTTGAGATCACAAACTAGG	TCTCAGGGACTAAGATTCGTTG
GCW_01615	gpsA	TAATGTAGCTAAGGGAATGGACG	TGTTCAAAAACAATCCCAGTCC
GCW_02750	acoA	GTCTTCTGTGTAAACAACAACC	CGATTGGATCTGATTTCTTAGCTTC
GCW_02745	acoB	CTAAAGCTTTAATTCCACCACCC	GTATTATACGGTCAAGACGCTG
GCW_02740	aceF	TAAACCGATCTTCTTAGAGCGAG	TACCGTAAGCAAGTTAAGGATG
GCW_00390	ldh	CGATTACTGCTTCAATTCCAAC	CTTCAACAGAGTCAGAATTAACACC
GCW_02760	ackA	GAAGCACCATTTCCTAAGTGAC	AGATCTATGAATTAGCCAAGCTC
GCW_01785	pgk	CTAAAAACAGTCCAGAACTAGG	TAAAGGTATTAACCATTCCCCC
GCW_03700	fba	GACCATGGTACTTATGAAGGTG	AAGTAGGGGGATAAATTCCGTG
GCW_03575	pgi	CCAGAAGTAAAGATAACCAAAGCC	ATTATTCCCAACATACTCCGTG
GCW_02725	pfkA	GTGGTGATGGTTCATATCAAGG	AGATCTACGATCTCTTGGGTTG
GCW_01975	pgm-b	GCTGAACTAATCAAGATCTGTG	AAACCCAATAGCTTGATCAGTG
GCW_03285	gpmI	GAGATCACTATTCAAGACAATGACAG	ACACCACCATCAAAAAAGAAGG
GCW_02720	pykF	CCTTATTATGAAGTACCTTACTGGG	TCTGTCATTGGGAAATAGTGAG
GCW_00160	tktA1	AGAATACAAACAAAGCTCACGG	CACCTTCCCAAATAAATTACGG
GCW_03235	tktA2	AGATTACTGAAACGATCCTTGC	AAAGTTATCGATCTGATCTCGC
GCW_00795	rpiB	ATATTCGTAGCTGATCATACAGG	CAGTTATCATGTTGAATCGCAAG
GCW_03495	eutD	GAAGTTGATGGTGAAGTATGTGG	AACAGATTCACCTACACCTGAG
GCW_03255	prsA	CAGCATTTATTCTTCACTTCACC	CAGATTTACTAACCAAAGCAGG
GCW_02735	lpd	AACTTGATCATTAACTACCCGAC	CAATCATTAGTTGTGATCGGTG
GCW_03295	cpsG	ATCTTTACTGGTCAACATGGAG	GTAATAAGCAAAGATGATCCCC
GCW_01335	16S	AAGTAACGACTAACTATGTGCC	TAGGGTATCTAATCCTATTTGCTCC
GCW_00395	23S	AGAAATACGTAGTCGATGGAAG	GAGTTCCTTAGCTATAGTTCACTC
GCW_02860	eno	GCGATCTTAGCAGTATCAATGG	ACCTTCATCACCTTTGTTAGTA
GCW_01780	gapd	ACGACTTAACTGATGCTAAGAC	TGGTTCACGTTGTAAACTACAG
GCW_03290	tpiA	TATTCGTACATTTGGCTTTGGC	CTGATCTTTAAGTACAGCTTTGGTC
GCW_01315	tuf	TCAAAATCGTCACTATGCACAC	TCTGATTACTGGAGTGTTATCACC
GCW_00475	tsf	AGTTAGCTGATCAAAAAGCAAC	TTAACAATAACTCCAATGCGGC
GCW_02755	GCW_02755	AATACTGTGGTGGAATTGAAGG	TCAGTGTCAACTAAGTATCCCA
GCW_02490	GCW_02490	GAATCTAAGCAATCAGCATACGG	GAAATCACCTACATAATACGGCTTG
GCW_02495	GCW_02495	CGTGAGATAAAATTGAAGGTGC	TGTATAGGTGAGTGTCATCTGG
GCW_01270	hatA	ATGAGAACAGAATGTGAGATGG	GGTTTGTACCGATTTCTCTTCC
GCW_03695	rpoE	GGCTTCATTAATTGATAAGGCT	CCTTCATTGCTAATTTCAGGAGA
GCW_01075	spoT	TTATCATCTTCAGTAACCGCAC	GTGAAATGACATTCTTCTTGAGG
GCW_02645	GCW_02645	TATGACCAAAATAAGGAAGTTGCC	CTTAGAATCTGGTAACAAGTGGAAG
GCW_02635	GCW_02635	CAAGAGGTTAAAAGTGAGATCTGTG	GCTGTTGTTCTTCTAGTTCGTG
GCW_00440	GCW_00440	GTACAACCGATTTGATTCCAAG	AGTTCTTTTACGATATCACAGATCC
GCW_04025	hprK	AGAAGTATATGGTGAAGGGGTTC	GTTCGTTCGAAATTATAAGGTTGG
GCW_03690	GCW_03690	GATTAAGCTGGTTAAACGATCTCC	GTAACTTCTGAATCCCTTCAACC
GCW_03310	deoC2	AAGTTTATGAAGCCAAAACCTC	CTTATTTTGACTGGCTTGTTGC
GCW_03745	manA	TTCTACCCCATTTTGAATACCG	CTAGTGAGTTAAACTGTTTGGC
GCW_03735	fruA	TTCCAAACCACAATCAAACCAG	TTAATGTGAATGCGACTACACC
GCW_00765	ptsG1	TGACGAAAATGGACAAAGAGTG	ATAGATTGGATTAGTGAAGGGTGG
GCW_03100	ptsG2	CCTTTGGTATTCTAAGACTAGTAGC	GGTTAATCTGTTCAGATAAACTGC
GCW_04065	gyrA	ATGATGCTTCAGAACAAGAACC	CAATCTCAGATTTAGCCCGAAC
GCW_04070	gyrB	AATAACATTCACACCAACCAAGG	TAATCTTAGCAGCTTCTTCTGGA
GCW_02325	parC	AAACAACCCTAATCCCAAACC	CTTAAACTAATGCCAGGACCA
GCW_02330	parE	CATGACTTCCACCTTCAGAG	CATTTATTGCCAAAGACGGGA
GCW_03410	ruvA	TGCTTCAATCACGATCTCTG	GCACTGTTAACGATCAATGG
GCW_03405	ruvB	TTGTGGGTGATAACGAATGG	AGCCAGAATAAAGCATTAGACC
GCW_03920	ligA	CTTAGGGATGATCTCAGCAG	GTTACACCTCTAAGTTTCCCA
GCW_03385	recR	TAATTTGCTGTTGTTTGCCC	GTCAGGGTTGATCAAATCGT
GCW_00470	uvrA	AAACCCTGCTTCACTTACTG	TTTCCACTACCAGAAACTCC
GCW_00205	uvrB	TGTGTTGTCGGAATTAACCT	ATCGCTTTAGTCATCTCATCAG
GCW_02010	uvrC	TATGAAGTGATCTATCGCAGGT	AGTGACGATCTTATCTGTTTGG
GCW_92149	uvrD	GTGTTGTAAGTTATGGTCCGA	CAGTGGTTTGACGATCATAGG
GCW_02695	recA	TGGTATGAGAATCAACTACCTG	GTAATCCCGAGGTTACAACTG
GCW_01370	mutM	GAACGTCATGTGTTAGTACGA GCATAAATATTACCGATCCCAG
GCW_03930	msrA	AAAGCCGCTACGATACTGTG	TTATGCCAACTACAAACCAG
GCW_02085	nfo	ATTATGTTGTTCACGCTCCT	ATCAGCCATTGTTTCAAGAC
GCW_00810	hup1	AGGCGGAATTCTAGTTTGTG	ATTATCGCTGAATGTACTGGAG
GCW_02335	hup2	ATTTGTGCGAATCTACTGCA	AATGGCAGACGAAACTAACC
GCW_03435	ung	TGATTAATTCTTCCCAACCCAG	GTAATCATTGGTCAAGATCCGT
GCW_03245	umuC	CCAAGTCTAATGGTTCTATCGT ATCGCTTGCAGATATCTCAC
GCW_00770	putA	CAAAAGCAGGTTATGAATATCGC	CTTTGATAATGGAGTGTTTAGGG
GCW_02665	potD	CAACTGCTTTATTAAACTCTGACTC	CATTAACCCCTTCAAGACCAAC
GCW_03110	spxA	TCATGTATTGGCTGTACGAGAG	CCATCAATCTTTTAGGAATCCCTG
GCW_02090	fur	AATACCGAATCACCAAACCTAG	ATGTTTTTGGGAATAATAATCGTAC
GCW_93946	GCW_93946	GAATGTCTTCGTGTTAAGTGTC	AAAGCTAATGGGTTGATTGCTC
GCW_02245	mraW	TCGAGTTATCAACTAGATCGAG	GGAAATATCTTCTTGCAGGATG
GCW_03090	mscL	AACGTCATCTTAGTTTCAGCAC	CTTCAACACTTTGAGGTTCTGG
GCW_03085	GCW_03085	ATTATCTGTGTCCTTTCATCCG	CACTTACTTGAGCTAAGAAAGCAG
GCW_93751	GCW_93751	CAATAGTTTCAGGAAGACACGG	ACAGCATCACCATTATTTCCAG
GCW_02240	ftsA	GGCTGATCAAAACTATTATGCAG	TGATCAGATCTTCGTTACGGT
GCW_02300	GCW_02300	TAAGTCTTCAGTTTGCTTCACG	TACTCTTCTAGTTGCTAGTTGTCC
GCW_92301	GCW_92301	TATCAAAGCCTTTCTAGCAACG	CACTATAAGTAGGTTTAGCTCAGG
GCW_01560	GCW_01560	AATCTAATCCAGGGACAGTTTC	GTGGCTACTAGAACATCATATCTAGG
transposase	transposase	TCGTCAATCACAACGCAACG	CTTGCAAGCCACGCTCTTTT
tetM	tetM	TGTTCAAGCACAGACTCGCA	GCTCACCATTGATTGACGTGT
Step_8_Up	Step_8_Up	TTAGTGCCCTACTTTATTTCGG	GTTCGACCAGATTGGATACTCT
Step_8_Down	Step_8_Down	TGGTTTATCGCTTTGTGATTGG	AGCTTCCGATGTCTAATTTACC
Step_19_Up	Step_19_Up	GTATTAGCTAAGATCACCAAGATTG	GATTAAGATCATCAAAGCAAGTTCC
Step_19_Down	Step_19_Down	TTTAAAAGAGCCAACTTTACCC	AACATCAGAGAGATCTAAACCT
Step_119_Up	Step_119_Up	GCTGTTAAAACTGACGAATTGG	TTGTTTATCAACGTGGCTGTAG
Step_119_Down	Step_119_Down	CCAGAAGTTTGAAAACTAAACG	TTGCGATCTAAAGTGATTGTTG
Step_1008_Up	Step_1008_Up	TAAGACCTGAGTAATCACCAGAG	ACATTACTGGGATCGTAGGTTC
Step_1008_Down	Step_1008_Down	AAAAAGATGGGTCAAAATAACCT	TAGATTCCATAATATGGGAATTAACG

## Sheet: TableS3-intervals
pos	cov	dir	strand	has.gene	operon_id	is.primary	term.pos	tss.pos
1	0.422545454545455	u	1	FALSE	NA	FALSE	NA	1552
1376	1.27865612648221	u	1	FALSE	NA	FALSE	NA	1552
1882	10.6540404040404	u	1	TRUE	1	TRUE	NA	1882
3070	3.98065764023211	d	1	FALSE	1	FALSE	14418	NA
3587	8.93986636971047	u	1	TRUE	1	FALSE	NA	1882
4485	1.33783783783784	d	1	FALSE	1	TRUE	14418	NA
4633	12.9642058165548	u	1	TRUE	2	TRUE	NA	5479
5080	4.01289530242555	d	1	TRUE	2	FALSE	14418	NA
8337	64.0494408475574	u	1	TRUE	2	FALSE	NA	8333
10036	10.1736909323116	d	1	TRUE	2	FALSE	14418	NA
10819	2.65400843881857	d	1	FALSE	2	FALSE	14418	NA
11056	9.55408388520971	u	1	TRUE	2	FALSE	NA	11565
12415	16.8213182286303	u	1	TRUE	2	FALSE	NA	12897
14357	1.30782608695652	d	1	FALSE	2	TRUE	14418	NA
16082	0.491390306122449	d	1	FALSE	NA	FALSE	14418	NA
19218	1.16255605381166	u	1	FALSE	NA	FALSE	NA	21269
20110	0.411561691113028	d	1	FALSE	NA	FALSE	23760	NA
21269	24.9678899082569	u	1	TRUE	3	TRUE	NA	21269
21705	4.97397769516729	d	1	TRUE	3	FALSE	23760	NA
23050	2.23248882265276	d	1	FALSE	3	TRUE	23760	NA
23721	0.409420289855072	d	1	FALSE	NA	FALSE	23760	NA
23997	6.25296442687747	u	1	FALSE	4	TRUE	NA	24099
24250	101.079475308642	u	1	TRUE	4	FALSE	NA	24252
25546	13.1242145964234	d	1	FALSE	4	FALSE	23760	NA
27615	19.2630555555556	u	1	TRUE	4	FALSE	NA	29281
31215	5.76750700280112	d	1	FALSE	4	FALSE	36136.5	NA
31572	48.2916666666667	u	1	TRUE	4	FALSE	NA	31322
32796	89.8196423158533	u	1	TRUE	4	FALSE	NA	32773
36095	11.1274083281541	d	1	TRUE	4	FALSE	36136.5	NA
37704	61.671100362757	u	1	TRUE	4	FALSE	NA	37704
42666	3.4635761589404	d	1	FALSE	4	FALSE	36136.5	NA
42968	137.566146993318	u	1	TRUE	4	FALSE	NA	42968
45213	43.4933905579399	d	1	TRUE	4	FALSE	36136.5	NA
51038	0.707936507936508	d	1	FALSE	4	TRUE	56079.5	NA
51983	5.8178391959799	u	1	FALSE	5	TRUE	NA	53974
52779	14.0958149779736	u	1	TRUE	5	FALSE	NA	53974
54595	5.84754869039624	d	1	FALSE	5	FALSE	56079.5	NA
56084	10.8959810874704	u	1	FALSE	5	FALSE	NA	55856
56930	2.93513513513514	d	1	FALSE	5	FALSE	56079.5	NA
57300	19.4080499653019	u	1	TRUE	5	FALSE	NA	57332
58741	0.607036100252932	d	1	FALSE	5	TRUE	58817	NA
63090	18.36586695747	u	1	TRUE	6	TRUE	NA	62795
64924	0.411023622047244	d	1	FALSE	6	TRUE	64975.5	NA
67464	111.518594714354	u	1	TRUE	7	TRUE	NA	67560
80102	12.6947791164659	d	1	FALSE	7	FALSE	81511	NA
80351	293.611788617886	u	1	TRUE	7	FALSE	NA	80351
81335	29.0758017492711	d	1	FALSE	7	FALSE	81511	NA
81678	1611.3768115942	u	1	FALSE	7	FALSE	NA	81678
81816	15175.5354523227	u	1	TRUE	7	FALSE	NA	81678
84679	970.383333333333	d	1	FALSE	7	FALSE	84921.5	NA
84799	33436.4155844156	u	1	TRUE	7	FALSE	NA	84952
84876	14.7043749115107	d	1	TRUE	7	FALSE	84921.5	NA
91939	135.392510402219	u	1	TRUE	7	FALSE	NA	91939
93381	22.7924901185771	d	1	FALSE	7	FALSE	91840.5	NA
93887	149.288033674083	u	1	TRUE	7	FALSE	NA	93879
95550	30.3319783197832	d	1	TRUE	7	FALSE	97004.5	NA
96288	204.561538461538	u	1	TRUE	7	FALSE	NA	96288
96938	24.9963811821472	d	1	TRUE	7	FALSE	97004.5	NA
99425	47.585429769392	u	1	TRUE	7	FALSE	NA	98800
101333	17.3161819537658	d	1	TRUE	7	FALSE	97004.5	NA
104015	35.0921553693831	u	1	TRUE	7	FALSE	NA	103641
106641	132.254051477598	u	1	TRUE	7	FALSE	NA	106641
108739	24.6195231958763	d	1	TRUE	7	FALSE	110024.5	NA
111843	15.669576604103	d	1	TRUE	7	FALSE	110024.5	NA
114134	26.4776902887139	u	1	TRUE	7	FALSE	NA	115812
119849	1.47106764466178	d	1	FALSE	7	TRUE	119886.5	NA
121076	3.78060263653484	u	1	FALSE	8	TRUE	NA	120927
122138	0.933753943217666	d	1	FALSE	8	TRUE	119886.5	NA
122455	3.52443857331572	u	1	FALSE	9	TRUE	NA	122784
123212	1.69721473495058	d	1	FALSE	9	TRUE	119886.5	NA
124325	7.42913385826772	u	1	FALSE	10	TRUE	NA	124065
124579	2.51781970649895	d	1	FALSE	10	FALSE	119886.5	NA
126487	26.0751748251748	u	1	FALSE	10	FALSE	NA	128002
127059	3.24592833876221	d	1	FALSE	10	FALSE	119886.5	NA
127673	0.586854460093897	d	1	FALSE	10	TRUE	119886.5	NA
127886	15.870319001387	u	1	TRUE	11	TRUE	NA	128002
135096	4.54847645429363	d	1	FALSE	11	FALSE	144942	NA
135457	25.2599620493359	u	1	FALSE	11	FALSE	NA	134325
137038	139.117872177574	u	1	TRUE	11	FALSE	NA	137105
144877	51.6921454928835	d	1	TRUE	11	FALSE	144942	NA
146774	20.1449704142012	d	1	TRUE	11	FALSE	144942	NA
147450	64.8443181818182	u	1	FALSE	11	FALSE	NA	149113
148330	26.0679287305123	d	1	TRUE	11	FALSE	144942	NA
149228	1.99249530956848	d	1	FALSE	11	TRUE	144942	NA
149761	10.0817805383023	u	1	TRUE	12	TRUE	NA	149694
150727	2.16379310344828	d	1	FALSE	12	TRUE	144942	NA
150959	23.0544502617801	u	1	FALSE	13	TRUE	NA	149694
151914	3.72438016528926	d	1	FALSE	13	FALSE	144942	NA
154334	1.45875542691751	d	1	TRUE	13	TRUE	160238	NA
155025	53.0376789751319	u	1	TRUE	14	TRUE	NA	155075
156352	8.11111111111111	d	1	FALSE	14	FALSE	160238	NA
156685	31.6852173913043	u	1	TRUE	14	FALSE	NA	156538
157835	13.2135231316726	d	1	TRUE	14	FALSE	160238	NA
158959	7.5246963562753	d	1	FALSE	14	FALSE	160238	NA
160194	0.57469387755102	d	1	FALSE	14	TRUE	160238	NA
161419	16.2735668234884	u	1	TRUE	15	TRUE	NA	161391
167158	3.46898263027295	d	1	FALSE	15	FALSE	172347.5	NA
167561	30.4944356120827	u	1	TRUE	15	FALSE	NA	167561
168190	8.46931818181818	d	1	TRUE	15	FALSE	172347.5	NA
169070	3.48462664714495	d	1	TRUE	15	FALSE	172347.5	NA
171119	10.6854867897213	u	1	TRUE	15	FALSE	NA	173402
173882	35.1085790884718	u	1	TRUE	15	FALSE	NA	173834
174628	656.878461538462	u	1	TRUE	15	FALSE	NA	174629
175278	7.74473684210526	d	1	FALSE	15	FALSE	175411.5	NA
175658	213.757912457912	u	1	TRUE	15	FALSE	NA	175658
178628	76.9495440729483	d	1	TRUE	15	FALSE	178715	NA
180273	625.9	u	1	TRUE	15	FALSE	NA	178748
180603	40.0877483443709	d	1	TRUE	15	FALSE	180673.5	NA
181811	3.75238744884038	d	1	TRUE	15	FALSE	180673.5	NA
183277	70.9548387096774	u	1	TRUE	15	FALSE	NA	183277
184362	1.89309576837416	d	1	TRUE	15	TRUE	187500.5	NA
185260	31.0845637583893	u	1	TRUE	16	TRUE	NA	185260
186005	123.798429319372	u	1	TRUE	16	FALSE	NA	186016
187533	2.01867353509337	d	1	FALSE	16	TRUE	187500.5	NA
189086	199.799842395587	u	1	TRUE	17	TRUE	NA	189090
190355	91.0438282647585	d	1	TRUE	17	FALSE	192635.5	NA
192591	2.3011622031329	d	1	FALSE	17	TRUE	192635.5	NA
194570	84.0441860465116	u	1	TRUE	18	TRUE	NA	194504
195860	21.9087301587302	d	1	TRUE	18	FALSE	197988.5	NA
197120	55.1194581280788	u	1	TRUE	18	FALSE	NA	197109
197932	2.50487588652482	d	1	FALSE	18	FALSE	197988.5	NA
200188	1.3525390625	d	1	FALSE	18	TRUE	200873	NA
202236	0.386904761904762	d	1	FALSE	NA	FALSE	200873	NA
202572	80.8566878980892	u	1	TRUE	19	TRUE	NA	203200
203200	1098.66398158803	u	1	TRUE	19	FALSE	NA	203200
204069	32.9602803738318	d	1	TRUE	19	FALSE	204158	NA
204497	113.888509071785	u	1	TRUE	19	FALSE	NA	204497
208300	3	d	1	FALSE	19	FALSE	208367.5	NA
208595	42.2610565110565	u	1	TRUE	19	FALSE	NA	208754
210223	5.35745422842197	d	1	FALSE	19	FALSE	210298.5	NA
211370	11.8779915532614	u	1	TRUE	19	FALSE	NA	211370
213501	20.9326599326599	u	1	TRUE	19	FALSE	NA	213443
216174	35.841814837523	u	1	TRUE	19	FALSE	NA	217805
217805	76.6108414239482	u	1	TRUE	19	FALSE	NA	217805
220277	37.5701357466063	d	1	TRUE	19	FALSE	229098	NA
221382	80.0977025392987	u	1	TRUE	19	FALSE	NA	221387
225517	337.904034896401	u	1	TRUE	19	FALSE	NA	225517
226434	179.507115327602	d	1	TRUE	19	FALSE	229098	NA
233180	32.4601586754053	d	1	TRUE	19	FALSE	229098	NA
236079	21.6715992155464	d	1	TRUE	19	FALSE	238864	NA
241688	14.2459225280326	d	1	TRUE	19	FALSE	238864	NA
245612	64.9495096258627	u	1	TRUE	19	FALSE	NA	245613
251118	986.865546218487	u	1	TRUE	19	FALSE	NA	251118
251594	9.25225225225225	d	1	FALSE	19	FALSE	251626	NA
251927	39.462245567958	u	1	TRUE	19	FALSE	NA	252715
253450	140.138755980861	u	1	TRUE	19	FALSE	NA	253444
253868	5.29941860465116	d	1	TRUE	19	FALSE	253913	NA
254212	58.0927521540801	u	1	TRUE	19	FALSE	NA	253786
256185	9.91580105936576	d	1	TRUE	19	FALSE	253913	NA
270722	37.9488054607509	u	1	TRUE	19	FALSE	NA	268432
271601	7.06062149770759	d	1	TRUE	19	FALSE	271167.5	NA
273564	0.359621451104101	d	1	TRUE	19	TRUE	273639.5	NA
273881	5.47433628318584	u	1	FALSE	20	TRUE	NA	273797
275011	0.651260504201681	d	1	FALSE	20	TRUE	273639.5	NA
275249	4.29245283018868	u	1	FALSE	21	TRUE	NA	275463
275461	123.703427719821	u	1	TRUE	21	FALSE	NA	275463
277474	1.08888888888889	d	1	FALSE	21	TRUE	278317.5	NA
277699	19.1179577464789	u	1	TRUE	22	TRUE	NA	277700
278267	0.97564746810978	d	1	FALSE	22	TRUE	278317.5	NA
280854	111.431693989071	u	1	TRUE	23	TRUE	NA	280854
281403	8.10819165378671	d	1	FALSE	23	FALSE	281494	NA
282050	1.978515625	d	1	FALSE	23	TRUE	281960.5	NA
283074	73.5632102272727	u	1	TRUE	24	TRUE	NA	283069
285890	108.373095567867	u	1	TRUE	24	FALSE	NA	283069
291666	44.9517982944012	d	1	TRUE	24	FALSE	299625.5	NA
294363	79.3730510105871	u	1	TRUE	24	FALSE	NA	294364
299558	8.61666666666667	d	1	FALSE	24	FALSE	299625.5	NA
300338	2030.54154727794	u	1	FALSE	24	FALSE	NA	300338
300687	41.178119914883	d	1	TRUE	24	FALSE	300716.5	NA
308676	508.649758454106	u	1	TRUE	24	FALSE	NA	308677
309918	90.489367816092	d	1	TRUE	24	FALSE	309993	NA
313398	14809.7544947303	u	1	TRUE	24	FALSE	NA	313332
315011	778.935135135135	d	1	FALSE	24	FALSE	315240.5	NA
315196	25.7777777777778	d	1	FALSE	24	FALSE	315240.5	NA
315448	1765.12121212121	u	1	FALSE	24	FALSE	NA	315449
315580	15242.3489208633	u	1	TRUE	24	FALSE	NA	315449
318638	53.5577655522641	d	1	TRUE	24	FALSE	318683.5	NA
321001	23.7402234636872	d	1	TRUE	24	FALSE	318683.5	NA
325655	15.3063133281372	d	1	TRUE	24	FALSE	318683.5	NA
328221	8.93293591654247	d	1	TRUE	24	FALSE	318683.5	NA
329563	22.5641124374278	u	1	TRUE	24	FALSE	NA	328696
332160	70.8451528952505	u	1	TRUE	24	FALSE	NA	335442
333697	23.6590126291619	d	1	TRUE	24	FALSE	318683.5	NA
335439	45.7852348993289	u	1	TRUE	24	FALSE	NA	335442
336780	124.991917707568	u	1	TRUE	24	FALSE	NA	336689
338141	51.7464362850972	d	1	TRUE	24	FALSE	355947	NA
340456	15.6203799654577	d	1	TRUE	24	FALSE	355947	NA
343351	0.805555555555556	d	1	FALSE	24	TRUE	355947	NA
343495	14.4713541666667	u	1	FALSE	25	TRUE	NA	345203
343879	6.05710401087695	d	1	FALSE	25	FALSE	355947	NA
345350	16.1683867463335	u	1	FALSE	25	FALSE	NA	345402
347191	56.8047105004907	u	1	FALSE	25	FALSE	NA	347199
348210	1.11470588235294	d	1	FALSE	25	TRUE	355947	NA
348550	7.74827245804541	u	1	TRUE	26	TRUE	NA	348030
349563	3.60028653295129	d	1	TRUE	26	FALSE	355947	NA
350261	0.925324675324675	d	1	FALSE	26	TRUE	355947	NA
350569	2.99564270152505	u	1	FALSE	27	TRUE	NA	350321
351028	0.43046357615894	d	1	FALSE	27	TRUE	355947	NA
351330	2.08937198067633	u	1	TRUE	NA	FALSE	NA	351639
351744	44.6869918699187	u	1	TRUE	28	TRUE	NA	351639
352236	14.799635701275	d	1	TRUE	28	FALSE	355947	NA
353883	1.85185185185185	d	1	FALSE	28	TRUE	355947	NA
354018	13.2291079812207	u	1	TRUE	29	TRUE	NA	353984
355083	68.7962962962963	u	1	TRUE	29	FALSE	NA	355035
355785	12.7407407407407	d	1	FALSE	29	FALSE	355947	NA
356055	98.0118168389956	u	1	TRUE	29	FALSE	NA	356057
357409	1.2076124567474	d	1	FALSE	29	TRUE	357451.5	NA
357698	7.68181818181818	u	1	FALSE	30	TRUE	NA	357408
357940	1.20527859237537	d	1	FALSE	30	TRUE	357451.5	NA
358281	25.046204620462	u	1	FALSE	31	TRUE	NA	358282
358584	5.01136363636364	d	1	FALSE	31	FALSE	357451.5	NA
359112	0.656779661016949	d	1	FALSE	31	TRUE	357451.5	NA
359348	13.4318392581144	u	1	TRUE	32	TRUE	NA	359480
362583	0.585492227979275	d	1	FALSE	32	TRUE	362642	NA
365864	2.28592927012792	u	1	FALSE	NA	FALSE	NA	365722
367193	22.159509202454	u	1	FALSE	33	TRUE	NA	367172
368171	8.80130784708249	d	1	TRUE	33	FALSE	370287.5	NA
370159	444.30701754386	u	1	TRUE	33	FALSE	NA	370140
370387	1.92479108635097	d	1	FALSE	33	TRUE	370287.5	NA
371105	91.6884955752212	u	1	TRUE	34	TRUE	NA	371105
371670	4.00705218617771	d	1	TRUE	34	FALSE	371727.5	NA
372379	0.834990059642147	d	1	FALSE	34	TRUE	371727.5	NA
372882	33.7047553882997	u	1	TRUE	35	TRUE	NA	372928
375805	53.8740884783666	u	1	TRUE	35	FALSE	NA	377355
377862	32.079420970266	d	1	TRUE	35	FALSE	382967	NA
380418	5.36178861788618	d	1	FALSE	35	FALSE	382967	NA
380664	200.616343490305	u	1	TRUE	35	FALSE	NA	380727
382830	1.88380281690141	d	1	FALSE	35	TRUE	382967	NA
383398	0.358241230177799	d	1	FALSE	NA	FALSE	382967	NA
387560	3.02083333333333	u	1	FALSE	36	TRUE	NA	387531
387704	83.5238473767886	u	1	TRUE	36	FALSE	NA	387754
388962	27.0860759493671	d	1	TRUE	36	FALSE	394572	NA
390937	0.515873015873016	d	1	FALSE	36	TRUE	394572	NA
391189	2.96938775510204	u	1	TRUE	37	TRUE	NA	390909
392463	0.902439024390244	d	1	FALSE	37	TRUE	394572	NA
392709	3.25367647058824	u	1	FALSE	38	TRUE	NA	392653
393525	100.003	u	1	TRUE	38	FALSE	NA	393616
394525	26.0779220779221	d	1	TRUE	38	FALSE	394572	NA
396373	74.7114317425083	u	1	TRUE	38	FALSE	NA	396371
398175	3.19815668202765	d	1	FALSE	38	FALSE	398221.5	NA
398392	116.154346540509	u	1	TRUE	38	FALSE	NA	398338
400083	71.5750528541226	d	1	TRUE	38	FALSE	398221.5	NA
405286	24.3507646768624	d	1	TRUE	38	FALSE	407566.5	NA
407313	658.884792626728	u	1	TRUE	38	FALSE	NA	407313
407530	47.7642585551331	d	1	TRUE	38	FALSE	407566.5	NA
408582	261.906835002177	u	1	TRUE	38	FALSE	NA	408582
410879	28.0758293838863	d	1	TRUE	38	FALSE	407566.5	NA
414044	246.966019417476	u	1	TRUE	38	FALSE	NA	414044
414250	3.91733333333333	d	1	FALSE	38	FALSE	414295.5	NA
414625	92.1360861759426	u	1	TRUE	38	FALSE	NA	414551
417410	7.43177570093458	d	1	FALSE	38	FALSE	414295.5	NA
418480	32.4077552256892	u	1	TRUE	38	FALSE	NA	418480
421781	154.911231884058	u	1	TRUE	38	FALSE	NA	421781
424541	63.8922680412371	d	1	FALSE	38	FALSE	414295.5	NA
426481	39.1998617829993	d	1	TRUE	38	FALSE	414295.5	NA
433716	18.1109550561798	d	1	TRUE	38	FALSE	438915	NA
434428	49.3015555555556	u	1	TRUE	38	FALSE	NA	434539
438928	1.48615472452184	d	1	FALSE	38	TRUE	438915	NA
442431	45.7394366197183	u	1	TRUE	39	TRUE	NA	442391
444135	79.9934620174346	u	1	TRUE	39	FALSE	NA	444138
447347	156.032013843824	u	1	TRUE	39	FALSE	NA	447349
451970	21.7966480446927	d	1	TRUE	39	FALSE	452051	NA
452865	2.16197183098592	d	1	TRUE	39	TRUE	452051	NA
453007	47.1969295923769	u	1	TRUE	40	TRUE	NA	452982
454896	0.984848484848485	d	1	FALSE	40	TRUE	454940.5	NA
455028	47.6508135168961	u	1	TRUE	41	TRUE	NA	454094
455827	10.6274007682458	d	1	TRUE	41	FALSE	454940.5	NA
457389	367.567961165049	u	1	TRUE	41	FALSE	NA	456371
459655	29.8553791887125	d	1	TRUE	41	FALSE	457427.5	NA
463057	8.36915028983458	d	1	TRUE	41	FALSE	462161	NA
470130	24.1447465099192	u	1	FALSE	41	FALSE	NA	471339
471491	0.412096774193548	d	1	FALSE	41	TRUE	469470	NA
472731	1.02894902454374	u	1	FALSE	NA	FALSE	NA	472789
474320	0.510791366906475	d	1	FALSE	NA	FALSE	474970.5	NA
475988	6.0360847992783	u	1	TRUE	42	TRUE	NA	475989
478205	641.255952380952	u	1	FALSE	42	FALSE	NA	478205
478373	98.041095890411	d	1	TRUE	42	FALSE	478426	NA
480125	25.6731499051233	d	1	TRUE	42	FALSE	478426	NA
482233	13.7547043010753	d	1	TRUE	42	FALSE	483754.5	NA
483721	0.175	d	1	FALSE	42	TRUE	483754.5	NA
483921	3.62390670553936	u	1	FALSE	43	TRUE	NA	486009
484264	0.925213675213675	d	1	FALSE	43	TRUE	483754.5	NA
485200	0.251396648044693	d	1	FALSE	NA	FALSE	485376.5	NA
485916	5.40891321344801	u	1	TRUE	44	TRUE	NA	486009
489753	217.57541322314	u	1	TRUE	44	FALSE	NA	489738
490721	22.8889378580873	d	1	TRUE	44	FALSE	485376.5	NA
492990	86.3801324503311	u	1	TRUE	44	FALSE	NA	493075
494500	256.238413361169	u	1	TRUE	44	FALSE	NA	494500
496895	20.4069536423841	d	1	TRUE	44	FALSE	499997	NA
499915	1.18493150684932	d	1	FALSE	44	TRUE	499997	NA
500207	12.312925170068	u	1	TRUE	45	TRUE	NA	498763
500648	5.64429065743945	d	1	TRUE	45	FALSE	499997	NA
502093	1.52873563218391	d	1	FALSE	45	TRUE	502168	NA
502528	0.533549783549784	d	1	FALSE	NA	FALSE	502168	NA
503452	2.19642857142857	u	1	FALSE	NA	FALSE	NA	507645
504012	0.577177508269019	d	1	FALSE	NA	FALSE	502168	NA
507640	13.7271448663854	u	1	FALSE	46	TRUE	NA	507645
508351	7.05523710265763	d	1	TRUE	46	FALSE	511606	NA
510270	16.2464678178964	u	1	TRUE	46	FALSE	NA	509218
511544	0.331115335868188	d	1	FALSE	46	TRUE	511606	NA
514700	1.44215530903328	u	1	FALSE	NA	FALSE	NA	514701
515331	0.596092362344583	d	1	FALSE	NA	FALSE	511606	NA
523776	0.105809128630705	d	1	FALSE	NA	FALSE	524853.5	NA
524258	2.22762645914397	u	1	TRUE	NA	FALSE	NA	524606
524772	0.196428571428571	d	1	FALSE	NA	FALSE	524853.5	NA
525052	1.9134438305709	u	1	FALSE	NA	FALSE	NA	524606
525595	0.448361332966125	d	1	FALSE	NA	FALSE	524918.5	NA
529226	0.0809099437148218	d	1	FALSE	NA	FALSE	529438	NA
533490	1.45494505494505	u	1	FALSE	NA	FALSE	NA	533490
533945	4.4427807486631	u	1	TRUE	47	TRUE	NA	533921
534880	0.191120507399577	d	1	FALSE	47	TRUE	535100.5	NA
537245	0.92167426440116	u	1	FALSE	NA	FALSE	NA	537246
539658	3.76384535005225	u	1	FALSE	48	TRUE	NA	539814
540615	1.40985324947589	d	1	FALSE	48	TRUE	541612	NA
541569	0.549019607843137	d	1	FALSE	NA	FALSE	541612	NA
543915	1.27205882352941	u	1	FALSE	NA	FALSE	NA	545249
545003	0.696155741744702	d	1	FALSE	NA	FALSE	544507.5	NA
553119	40.6671899529042	u	1	FALSE	49	TRUE	NA	553878
553756	7.86748844375963	d	1	TRUE	49	FALSE	548870.5	NA
554405	21.5597060624617	u	1	TRUE	49	FALSE	NA	554405
557671	45.4080859128238	u	1	FALSE	49	FALSE	NA	557269
559254	78.3763847608754	u	1	TRUE	49	FALSE	NA	559255
562955	2.66092943201377	d	1	FALSE	49	FALSE	562817.5	NA
563536	1.24481964696853	d	1	FALSE	49	TRUE	562817.5	NA
564839	19.53125	u	1	FALSE	50	TRUE	NA	564002
565159	0.931185944363104	d	1	FALSE	50	TRUE	562817.5	NA
565842	9.47906976744186	u	1	FALSE	51	TRUE	NA	567405
566057	1.61363636363636	d	1	FALSE	51	TRUE	562817.5	NA
566321	8.56687898089172	u	1	FALSE	52	TRUE	NA	567405
566635	1.29705882352941	d	1	FALSE	52	TRUE	562817.5	NA
566975	8.64885496183206	u	1	FALSE	53	TRUE	NA	567405
567368	2.30282064928153	d	1	FALSE	53	TRUE	562817.5	NA
569247	7.12534435261708	u	1	FALSE	54	TRUE	NA	569716
571425	2.38424821002387	d	1	FALSE	54	FALSE	562817.5	NA
571844	34.5606694560669	u	1	FALSE	54	FALSE	NA	569716
572322	4.99785407725322	d	1	FALSE	54	FALSE	562817.5	NA
573720	2.80750798722045	d	1	TRUE	54	FALSE	562817.5	NA
574972	0.454935622317597	d	1	FALSE	54	TRUE	562817.5	NA
575205	65.1945316001793	u	1	TRUE	55	TRUE	NA	575207
577436	12.940625	d	1	FALSE	55	FALSE	587886	NA
578076	81.8711217183771	u	1	TRUE	55	FALSE	NA	577605
578914	1.1864406779661	d	1	FALSE	55	TRUE	587886	NA
579150	9.689556509299	u	1	FALSE	56	TRUE	NA	579204
579849	5.09050445103858	d	1	FALSE	56	FALSE	587886	NA
581197	23.4761904761905	u	1	FALSE	56	FALSE	NA	581528
581659	4.03091624508151	d	1	FALSE	56	FALSE	587886	NA
583438	9.74833333333333	u	1	FALSE	56	FALSE	NA	583616
584038	2.43459915611814	d	1	FALSE	56	FALSE	587886	NA
584512	6.5337552742616	u	1	FALSE	56	FALSE	NA	583915
585460	2.47641509433962	d	1	FALSE	56	FALSE	587886	NA
586096	19.4880952380952	u	1	FALSE	56	FALSE	NA	586294
586432	2.88377723970944	d	1	FALSE	56	FALSE	587886	NA
588497	15.0886075949367	u	1	FALSE	56	FALSE	NA	588765
588892	5.86369047619048	d	1	FALSE	56	FALSE	587886	NA
590572	2.39841688654354	d	1	FALSE	56	FALSE	587886	NA
590951	18.9823008849558	u	1	FALSE	56	FALSE	NA	592220
591290	0.923259493670886	d	1	FALSE	56	TRUE	587886	NA
592554	2.33240997229917	u	1	FALSE	NA	FALSE	NA	592220
593637	28.1854282901214	u	1	TRUE	57	TRUE	NA	593638
596684	0.512261580381471	d	1	FALSE	57	TRUE	596772.5	NA
598152	1.57448706512043	u	1	FALSE	NA	FALSE	NA	599276
599273	19.2564655172414	u	1	TRUE	58	TRUE	NA	599276
599737	0.214584300975383	d	1	FALSE	58	TRUE	599725	NA
606196	0.842439644218551	u	1	FALSE	NA	FALSE	NA	608271
606983	89.9985152190052	u	1	TRUE	59	TRUE	NA	608271
608330	2.10911000763942	d	1	TRUE	59	TRUE	616405.5	NA
713050	52.0680507497117	u	1	TRUE	60	TRUE	NA	713000
713917	0.707093821510298	d	1	FALSE	60	TRUE	713967.5	NA
716102	12.735112936345	u	1	FALSE	61	TRUE	NA	716088
716589	4.62017434620174	d	1	TRUE	61	FALSE	717951.5	NA
717392	0.762456546929316	d	1	FALSE	61	TRUE	717951.5	NA
718255	12.6857142857143	u	1	TRUE	62	TRUE	NA	718255
718885	2.21428571428571	d	1	FALSE	62	TRUE	718938.5	NA
719515	0.236096845194424	d	1	FALSE	NA	FALSE	718938.5	NA
726330	0.996374622356495	u	1	TRUE	NA	FALSE	NA	727985
727985	2.518779342723	u	1	FALSE	63	TRUE	NA	727985
728411	0.136604774535809	d	1	FALSE	63	TRUE	720508	NA
732935	6.95942028985507	u	1	FALSE	64	TRUE	NA	734555
733280	1.99184581171238	d	1	TRUE	64	TRUE	736606	NA
734629	13.6799363057325	u	1	TRUE	65	TRUE	NA	734655
735885	51.6191950464396	u	1	TRUE	65	FALSE	NA	736638
736531	3.35220125786164	d	1	FALSE	65	FALSE	736606	NA
736690	0.570275535763985	d	1	FALSE	65	TRUE	736606	NA
740283	39.6659674882014	u	1	TRUE	66	TRUE	NA	740283
742190	1.42801556420233	d	1	FALSE	66	TRUE	736606	NA
742447	0.222559494900437	d	1	FALSE	NA	FALSE	736606	NA
750683	1.16523867809058	u	1	FALSE	NA	FALSE	NA	759248
751500	0.444989561586639	d	1	FALSE	NA	FALSE	736606	NA
761080	0.865513392857143	u	1	FALSE	NA	FALSE	NA	759248
762872	1.57848160223568	u	1	FALSE	NA	FALSE	NA	759248
765019	0.377625793844651	d	1	FALSE	NA	FALSE	778914	NA
767066	1.14299900695134	u	1	FALSE	NA	FALSE	NA	767220
768073	2.35261797026503	u	1	FALSE	NA	FALSE	NA	767805
771167	1.06931231312857	d	1	FALSE	NA	FALSE	778914	NA
774846	1.8585445625511	u	1	FALSE	NA	FALSE	NA	771564
777292	0.816499372647428	d	1	FALSE	NA	FALSE	778914	NA
780480	2.11212397447584	u	1	TRUE	NA	FALSE	NA	780484
781577	0.316985645933014	d	1	FALSE	NA	FALSE	778914	NA
782413	0.891827684510611	u	1	TRUE	NA	FALSE	NA	783004
788727	0.34711964549483	d	1	FALSE	NA	FALSE	778914	NA
789404	0.893062076160668	u	1	FALSE	NA	FALSE	NA	791044
791321	0.310240963855422	d	1	FALSE	NA	FALSE	778914	NA
795637	0.662041625371655	u	1	FALSE	NA	FALSE	NA	799686
799673	1.45601617795753	u	1	FALSE	NA	FALSE	NA	799686
800662	11.8129032258065	u	1	FALSE	67	TRUE	NA	799686
800972	0.883098591549296	d	1	FALSE	67	TRUE	808916	NA
801682	1.9795008912656	u	1	FALSE	NA	FALSE	NA	802108
802804	4.56936936936937	u	1	FALSE	68	TRUE	NA	802300
803359	1.76150487067518	d	1	FALSE	68	TRUE	808916	NA
806336	17.5023255813954	u	1	FALSE	69	TRUE	NA	806178
806551	1.72552083333333	d	1	FALSE	69	TRUE	808916	NA
808471	6.17261904761905	u	1	FALSE	70	TRUE	NA	808382
808807	2.46363131593559	d	1	FALSE	70	FALSE	808916	NA
810608	8.79077429983526	u	1	FALSE	70	FALSE	NA	811384
811215	1.98036809815951	d	1	FALSE	70	TRUE	808916	NA
812030	10.5636363636364	u	1	FALSE	71	TRUE	NA	812030
812305	3.93775100401606	d	1	FALSE	71	FALSE	808916	NA
813301	33.7994100294985	u	1	FALSE	71	FALSE	NA	812900
813640	1.29617834394904	d	1	FALSE	71	TRUE	808916	NA
813954	5.63489208633094	u	1	FALSE	72	TRUE	NA	812900
815066	1.6171875	d	1	FALSE	72	TRUE	808916	NA
815450	10.3006756756757	u	1	FALSE	73	TRUE	NA	812900
816042	1.04357066950053	d	1	FALSE	73	TRUE	808916	NA
816983	3.02038043478261	u	1	FALSE	74	TRUE	NA	820406
817719	1.18202764976959	d	1	FALSE	74	TRUE	808916	NA
818153	5.42622950819672	u	1	FALSE	75	TRUE	NA	820406
818458	1.07600434310532	d	1	FALSE	75	TRUE	808916	NA
820300	0.640645161290323	d	1	TRUE	NA	FALSE	808916	NA
824950	3.02721088435374	u	1	FALSE	76	TRUE	NA	825521
826126	1.13836477987421	d	1	FALSE	76	TRUE	839775.5	NA
827080	0.231707317073171	d	1	FALSE	NA	FALSE	839775.5	NA
827326	0.985960433950223	u	1	FALSE	NA	FALSE	NA	825521
830460	2.23809523809524	u	1	FALSE	NA	FALSE	NA	833989
830859	0.821759736245621	d	1	FALSE	NA	FALSE	839775.5	NA
835712	0.421122994652406	d	1	FALSE	NA	FALSE	839775.5	NA
838704	23.1040145985401	u	1	TRUE	77	TRUE	NA	838705
839800	0.191362620997766	d	1	FALSE	77	TRUE	839775.5	NA
841143	6.90580204778157	u	1	TRUE	78	TRUE	NA	838705
842608	1.5788409703504	d	1	FALSE	78	TRUE	839775.5	NA
844092	0.760330578512397	d	1	FALSE	NA	FALSE	839775.5	NA
845060	1.55716723549488	u	1	FALSE	NA	FALSE	NA	838705
846232	0.494578153927532	d	1	FALSE	NA	FALSE	839775.5	NA
850013	0.065843621399177	d	1	FALSE	NA	FALSE	839775.5	NA
851957	0.370616365568544	u	1	FALSE	NA	FALSE	NA	852796
855721	0.880181480717674	u	1	FALSE	NA	FALSE	NA	853499
860570	39.2495755517827	u	1	TRUE	79	TRUE	NA	862095
861159	0.931227712684666	d	1	FALSE	79	TRUE	861216.5	NA
863122	27.6514851485149	u	1	TRUE	80	TRUE	NA	863122
864637	14.1725529767911	d	1	TRUE	80	FALSE	866440	NA
865628	53.3496042216359	u	1	TRUE	80	FALSE	NA	865631
866386	0.940620782726046	d	1	FALSE	80	TRUE	866440	NA
868609	21.431391905232	u	1	TRUE	81	TRUE	NA	868609
869622	69.4431524547804	u	1	FALSE	81	FALSE	NA	869622
870396	26.6231030351438	d	1	TRUE	81	FALSE	869947	NA
880412	70.9994564232651	u	1	TRUE	81	FALSE	NA	880517
885931	252.701067615658	u	1	TRUE	81	FALSE	NA	885839
887055	60.1321525885559	d	1	TRUE	81	FALSE	882671.5	NA
887789	13.4869927159209	d	1	TRUE	81	FALSE	892164.5	NA
888750	31.8900179318589	u	1	TRUE	81	FALSE	NA	885839
892096	1.11290322580645	d	1	FALSE	81	TRUE	892164.5	NA
893274	7.29326047358834	u	1	FALSE	82	TRUE	NA	893284
893823	1.37666455294864	d	1	FALSE	82	TRUE	892164.5	NA
896977	35.0921179883946	u	1	TRUE	83	TRUE	NA	896974
901113	6.74108910891089	d	1	TRUE	83	FALSE	901136.5	NA
903133	873.219430485762	u	1	FALSE	83	FALSE	NA	902986
904924	71.2426900584795	d	1	FALSE	83	FALSE	907082	NA
905608	29.944037308461	d	1	FALSE	83	FALSE	907082	NA
907109	3.14707008808885	d	1	FALSE	83	FALSE	907082	NA
909720	1.67358384744812	d	1	FALSE	83	TRUE	907082	NA
911503	44.4788494077834	u	1	TRUE	84	TRUE	NA	911482
912685	14.8017006257019	d	1	TRUE	84	FALSE	907082	NA
918918	64.044039483675	u	1	FALSE	84	FALSE	NA	918920
920235	2.54576463899943	d	1	FALSE	84	FALSE	920362	NA
921994	1.01264591439689	d	1	FALSE	84	TRUE	922271	NA
926106	2.06784660766962	u	1	FALSE	NA	FALSE	NA	925381
926784	0.967501692620176	d	1	FALSE	NA	FALSE	922271	NA
928261	1.71688637790333	u	1	FALSE	NA	FALSE	NA	929186
931447	0.51114255394411	d	1	FALSE	NA	FALSE	931654	NA
934274	3.41347626339969	u	1	FALSE	85	TRUE	NA	934274
934927	0.861111111111111	d	1	FALSE	85	TRUE	935655.5	NA
935215	2.85015479876161	u	1	TRUE	86	TRUE	NA	935500
936830	98.5302651325663	u	1	TRUE	86	FALSE	NA	936805
938829	38.7651195499297	d	1	TRUE	86	FALSE	935655.5	NA
939540	3.71649484536082	d	1	FALSE	86	FALSE	935655.5	NA
939734	45.3458771444383	u	1	TRUE	86	FALSE	NA	939859
943348	11.5368111064367	d	1	FALSE	86	FALSE	945794	NA
945725	1.65121951219512	d	1	FALSE	86	TRUE	945794	NA
946545	37.4608294930876	u	1	FALSE	87	TRUE	NA	946550
946762	9.29918509895227	d	1	TRUE	87	FALSE	945794	NA
948480	20.7952994692949	u	1	FALSE	87	FALSE	NA	946550
949799	0.741496598639456	d	1	FALSE	87	TRUE	950684	NA
949946	32.5207715133531	u	1	TRUE	88	TRUE	NA	952311
950620	2.65649249870667	d	1	FALSE	88	FALSE	950684	NA
952553	0.933279417711282	d	1	FALSE	88	TRUE	950684	NA
955026	2.77358490566038	u	1	FALSE	89	TRUE	NA	954780
955291	0.846196557468073	d	1	FALSE	89	TRUE	950684	NA
957092	3.92452830188679	u	1	FALSE	90	TRUE	NA	957559
957251	0.403409090909091	d	1	FALSE	90	TRUE	950684	NA
957603	3.90466101694915	u	1	FALSE	91	TRUE	NA	957559
958075	1.12206572769953	d	1	FALSE	91	TRUE	950684	NA
958501	3.46411483253589	u	1	FALSE	92	TRUE	NA	957559
958919	1.25932611311673	d	1	FALSE	92	TRUE	950684	NA
960581	3.12097669256382	u	1	FALSE	93	TRUE	NA	959899
961482	1.40718105423988	d	1	TRUE	93	TRUE	970593.5	NA
965409	0.53543667123914	d	1	FALSE	NA	FALSE	970593.5	NA
967596	2.2891156462585	u	1	FALSE	NA	FALSE	NA	966853
967890	0.698461538461538	d	1	FALSE	NA	FALSE	970593.5	NA
972115	2.01386962552011	u	1	TRUE	NA	FALSE	NA	972813
972836	37.5071193866375	u	1	TRUE	94	TRUE	NA	972813
973749	1.24393203883495	d	1	FALSE	94	TRUE	973785	NA
974573	0.33407208678409	d	1	FALSE	NA	FALSE	973785	NA
983146	0.856548856548857	u	1	FALSE	NA	FALSE	NA	972813
984108	0.221556886227545	d	1	FALSE	NA	FALSE	973785	NA
985444	NA	d	1	FALSE	NA	FALSE	973785	NA
1	9.26136363636364	d	-1	FALSE	95	TRUE	18117.5	NA
177	0.704394942805539	u	-1	FALSE	95	TRUE	NA	718
1838	0.191335740072202	u	-1	FALSE	NA	FALSE	NA	1837
4331	0.573587127158556	d	-1	TRUE	NA	FALSE	18117.5	NA
14523	12.8481613285884	d	-1	TRUE	96	TRUE	18117.5	NA
15366	24.0883956386293	d	-1	TRUE	96	FALSE	18117.5	NA
17934	1.15789473684211	u	-1	FALSE	96	TRUE	NA	17931
18200	57.5890471950134	d	-1	TRUE	97	TRUE	18117.5	NA
20446	2.29824561403509	u	-1	FALSE	97	TRUE	NA	20442
20617	130.059964726631	d	-1	TRUE	98	TRUE	22059.5	NA
21184	3.38503253796095	u	-1	FALSE	98	FALSE	NA	21199
22106	37.6368580060423	d	-1	TRUE	98	FALSE	22059.5	NA
23761	1.50714285714286	u	-1	TRUE	98	TRUE	NA	23877
24181	20.7365010799136	d	-1	FALSE	99	TRUE	22059.5	NA
25570	0.864982909229016	u	-1	FALSE	99	TRUE	NA	24360
30836	2.89294403892944	d	-1	FALSE	100	TRUE	26318.5	NA
31247	0.608974358974359	u	-1	FALSE	100	TRUE	NA	32301
31715	2.11666666666667	d	-1	FALSE	NA	FALSE	26318.5	NA
32735	1.16007287870901	u	-1	FALSE	NA	FALSE	NA	32301
36577	0.709844559585492	u	-1	FALSE	NA	FALSE	NA	38589
38121	1.20418118466899	d	-1	FALSE	NA	FALSE	37475.5	NA
42426	4.4093023255814	d	-1	FALSE	101	TRUE	37475.5	NA
42641	0.723633440514469	u	-1	FALSE	101	TRUE	NA	40716
48861	0.215652173913043	u	-1	FALSE	NA	FALSE	NA	48857
51161	0.972972972972973	d	-1	FALSE	NA	FALSE	56067.5	NA
56970	0.402390438247012	u	-1	FALSE	NA	FALSE	NA	55434
58727	2.35971223021583	d	-1	FALSE	NA	FALSE	58807	NA
58866	67.8775933609958	d	-1	TRUE	102	TRUE	58807	NA
62722	0.520912547528517	u	-1	FALSE	102	TRUE	NA	61049
64563	1.43575418994413	d	-1	FALSE	NA	FALSE	64965.5	NA
65458	8.20614035087719	d	-1	TRUE	103	TRUE	65390.5	NA
66370	1.18817204301075	u	-1	FALSE	103	TRUE	NA	66369
66556	18.6685022026432	d	-1	TRUE	104	TRUE	66487.5	NA
67464	0.308623298033283	u	-1	FALSE	104	TRUE	NA	67471
71430	0.567047504509922	d	-1	FALSE	NA	FALSE	66487.5	NA
76419	0.831704095112285	d	-1	FALSE	NA	FALSE	77370.5	NA
80204	0.0686274509803922	u	-1	FALSE	NA	FALSE	NA	81661
84998	1.29477392836171	d	-1	TRUE	NA	FALSE	84911.5	NA
86701	0.442028985507246	u	-1	FALSE	NA	FALSE	NA	86126
87253	1.24452975047985	d	-1	FALSE	NA	FALSE	84911.5	NA
89858	0.252828546562228	u	-1	FALSE	NA	FALSE	NA	89864
92156	0.915335463258786	d	-1	FALSE	NA	FALSE	96994.5	NA
92782	2.32481060606061	d	-1	TRUE	NA	FALSE	96994.5	NA
93838	0.291861067910835	u	-1	FALSE	NA	FALSE	NA	89864
97696	1.04953917050691	d	-1	FALSE	NA	FALSE	96994.5	NA
100300	0.729866377753702	u	-1	FALSE	NA	FALSE	NA	101437
105838	1.65596919127086	d	-1	FALSE	NA	FALSE	112510.5	NA
106617	0.322098976109215	u	-1	FALSE	NA	FALSE	NA	109933
108961	1.2218487394958	d	-1	FALSE	NA	FALSE	112510.5	NA
110746	0.733875653689715	u	-1	FALSE	NA	FALSE	NA	111060
114188	1.4069109947644	d	-1	FALSE	NA	FALSE	112510.5	NA
118963	2.48558758314856	d	-1	FALSE	105	TRUE	119876.5	NA
119865	9.22162883845127	d	-1	TRUE	105	FALSE	119876.5	NA
120614	39.8416543574594	d	-1	TRUE	105	FALSE	120492	NA
123999	9.19842442146726	u	-1	TRUE	105	FALSE	NA	124625
126030	4.01066098081023	u	-1	FALSE	105	FALSE	NA	125912
126499	83.8387650085763	d	-1	TRUE	105	FALSE	120492	NA
127082	21.6722817764165	u	-1	FALSE	105	FALSE	NA	127671
127735	1.84459459459459	u	-1	FALSE	105	TRUE	NA	127671
128031	21.6702269692924	d	-1	FALSE	106	TRUE	120492	NA
128780	4.98879551820728	u	-1	FALSE	106	FALSE	NA	128836
130565	10.374251497006	d	-1	FALSE	106	FALSE	120492	NA
131233	2.53061224489796	u	-1	FALSE	106	FALSE	NA	131231
133830	8.17543859649123	d	-1	TRUE	106	FALSE	120492	NA
135426	97.3055172413793	d	-1	TRUE	106	FALSE	120492	NA
136876	0.490536277602524	u	-1	FALSE	106	TRUE	NA	136718
137510	1.2632386799693	d	-1	FALSE	NA	FALSE	120492	NA
142722	0.48502994011976	u	-1	FALSE	NA	FALSE	NA	142721
143223	1.30043227665706	d	-1	FALSE	NA	FALSE	120492	NA
144611	0.301837270341207	u	-1	FALSE	NA	FALSE	NA	144318
145373	0.79824965453708	d	-1	FALSE	NA	FALSE	167238.5	NA
147544	1.37401918047079	d	-1	FALSE	NA	FALSE	167238.5	NA
149838	4.67248908296943	d	-1	TRUE	107	TRUE	167238.5	NA
150983	63.935736677116	d	-1	TRUE	107	FALSE	167238.5	NA
152259	8.30635838150289	u	-1	FALSE	107	FALSE	NA	152256
152605	72.786601836845	d	-1	TRUE	107	FALSE	167238.5	NA
154456	1.09895833333333	u	-1	FALSE	107	TRUE	NA	154455
155032	5.61658031088083	d	-1	FALSE	108	TRUE	167238.5	NA
155418	19.1118077324974	d	-1	FALSE	108	FALSE	167238.5	NA
156375	2.13978494623656	u	-1	FALSE	108	TRUE	NA	156379
156747	9.52592592592593	d	-1	FALSE	109	TRUE	167238.5	NA
157422	26.475	d	-1	FALSE	109	FALSE	167238.5	NA
158022	2.33727344365642	u	-1	FALSE	109	TRUE	NA	158021
159291	5.59744779582367	d	-1	FALSE	110	TRUE	167238.5	NA
160153	17.2974504249292	d	-1	FALSE	110	FALSE	167238.5	NA
160506	5.13956834532374	u	-1	FALSE	110	FALSE	NA	158021
161201	0.650118203309693	u	-1	FALSE	110	TRUE	NA	158021
161624	1.74749283667622	d	-1	FALSE	NA	FALSE	167238.5	NA
164416	0.58708959376739	u	-1	FALSE	NA	FALSE	NA	164881
166213	2.10133333333333	d	-1	FALSE	NA	FALSE	167238.5	NA
166588	6.48250728862974	d	-1	FALSE	111	TRUE	167238.5	NA
167274	232.711538461538	d	-1	TRUE	111	FALSE	167238.5	NA
167638	0.561376589215256	u	-1	FALSE	111	TRUE	NA	167560
172200	0.981265611990008	d	-1	FALSE	NA	FALSE	172334.5	NA
174602	0.221064814814815	u	-1	FALSE	NA	FALSE	NA	180251
175466	2.13412723284237	d	-1	FALSE	NA	FALSE	175401.5	NA
178657	0.338775510204082	u	-1	FALSE	NA	FALSE	NA	180251
178902	1.6239822353812	d	-1	FALSE	NA	FALSE	175401.5	NA
180253	0.351606805293006	u	-1	FALSE	NA	FALSE	NA	180251
180782	1.39757160647572	d	-1	FALSE	NA	FALSE	175401.5	NA
183994	3.33088235294118	d	-1	FALSE	112	TRUE	187490.5	NA
184402	10.7075471698113	d	-1	FALSE	112	FALSE	187490.5	NA
184720	64.8060046189376	d	-1	TRUE	112	FALSE	187490.5	NA
185153	0.610913930789707	u	-1	FALSE	112	TRUE	NA	185170
187407	2.805	d	-1	FALSE	113	TRUE	187490.5	NA
187607	94.8382594417077	d	-1	TRUE	113	FALSE	187565.5	NA
188825	10.981981981982	u	-1	FALSE	113	FALSE	NA	188824
189047	0.784420289855073	u	-1	FALSE	113	TRUE	NA	189044
190703	1.61669165417291	d	-1	FALSE	NA	FALSE	192625.5	NA
192704	79.8641273450824	d	-1	TRUE	114	TRUE	192625.5	NA
194463	0.97716409984068	u	-1	FALSE	114	TRUE	NA	194462
196346	4.22857142857143	d	-1	FALSE	115	TRUE	197978.5	NA
196731	0.429042904290429	u	-1	FALSE	115	TRUE	NA	196729
197337	1.30972222222222	d	-1	FALSE	NA	FALSE	197978.5	NA
198057	47.7779690189329	d	-1	TRUE	116	TRUE	197978.5	NA
199800	16.6445926631729	u	-1	TRUE	116	FALSE	NA	199797
201899	7.5474006116208	u	-1	TRUE	116	FALSE	NA	201892
202553	3.25478927203065	u	-1	FALSE	116	FALSE	NA	202545
203597	0.974874371859296	u	-1	FALSE	116	TRUE	NA	203810
204194	25.6285714285714	d	-1	FALSE	117	TRUE	204296.5	NA
204474	1.61754605057758	u	-1	FALSE	117	TRUE	NA	204498
207677	0.321666666666667	u	-1	FALSE	NA	FALSE	NA	207204
208277	6.45901639344262	d	-1	FALSE	118	TRUE	210446.5	NA
208521	0.761398176291793	u	-1	FALSE	118	TRUE	NA	207204
210495	71.3200908059024	d	-1	TRUE	119	TRUE	210446.5	NA
211376	1.12122128174123	u	-1	FALSE	119	TRUE	NA	211373
214684	1.6646571213263	d	-1	FALSE	NA	FALSE	210446.5	NA
221319	0.289473684210526	u	-1	FALSE	NA	FALSE	NA	218759
221547	1.60252192982456	d	-1	FALSE	NA	FALSE	229084.5	NA
223371	2.51283269961977	d	-1	FALSE	120	TRUE	229084.5	NA
225475	0.222222222222222	u	-1	FALSE	120	TRUE	NA	228714
225601	4.07871396895787	d	-1	FALSE	121	TRUE	229084.5	NA
226503	0.442028985507246	u	-1	FALSE	121	TRUE	NA	228714
226779	1.92516885886953	d	-1	FALSE	NA	FALSE	229084.5	NA
232405	3.42910447761194	d	-1	FALSE	122	TRUE	230410	NA
233209	0.814814814814815	u	-1	FALSE	122	TRUE	NA	234072
233533	2.6135831381733	d	-1	FALSE	123	TRUE	234438.5	NA
236095	1.00536193029491	u	-1	FALSE	123	TRUE	NA	236026
236468	2.82984293193717	d	-1	FALSE	124	TRUE	234438.5	NA
237232	1.51284345047923	u	-1	FALSE	124	TRUE	NA	237230
245057	3.74267923258162	d	-1	FALSE	125	TRUE	239695.5	NA
250999	1.83679833679834	u	-1	FALSE	125	TRUE	NA	249923
251961	19.1785714285714	d	-1	FALSE	126	TRUE	251813	NA
252745	1.16990920881971	u	-1	FALSE	126	TRUE	NA	252744
254287	48.0956937799043	d	-1	FALSE	127	TRUE	253902	NA
254496	4.11599176389842	u	-1	FALSE	127	FALSE	NA	253427
255953	1.18793503480278	u	-1	FALSE	127	TRUE	NA	255745
256384	11.448275862069	d	-1	FALSE	128	TRUE	253902	NA
256587	2.10836330935252	u	-1	FALSE	128	TRUE	NA	255745
258811	4.13816925734024	d	-1	FALSE	129	TRUE	261659	NA
259390	12.2055214723926	d	-1	FALSE	129	FALSE	261659	NA
259716	4.11033883579496	u	-1	FALSE	129	FALSE	NA	259509
260867	2.05327413984462	u	-1	FALSE	129	TRUE	NA	259509
261768	10.2666666666667	d	-1	FALSE	130	TRUE	261659	NA
262083	3.05362182502352	u	-1	FALSE	130	FALSE	NA	262433
263146	1.50738916256158	u	-1	FALSE	130	TRUE	NA	262433
264161	11.3002915451895	d	-1	FALSE	131	TRUE	266420.5	NA
264847	2.56775300171527	u	-1	FALSE	131	FALSE	NA	264845
265430	8.8477508650519	d	-1	FALSE	131	FALSE	266420.5	NA
265719	1.76506765067651	u	-1	FALSE	131	TRUE	NA	265718
266532	9.51757188498403	d	-1	FALSE	132	TRUE	266420.5	NA
266845	1.42898832684825	u	-1	FALSE	132	TRUE	NA	266364
268901	15.0491803278689	d	-1	FALSE	133	TRUE	268342	NA
269267	2.02067946824225	u	-1	FALSE	133	TRUE	NA	269064
271298	17.914373088685	d	-1	FALSE	134	TRUE	273825	NA
271625	3.10292728989613	u	-1	FALSE	134	FALSE	NA	271436
273743	180.335483870968	d	-1	FALSE	134	FALSE	273825	NA
274208	3.10176125244618	u	-1	TRUE	134	FALSE	NA	274207
274719	0.849425287356322	u	-1	FALSE	134	TRUE	NA	274718
275589	3.35555555555556	d	-1	FALSE	135	TRUE	274125	NA
276039	1.33768115942029	u	-1	FALSE	135	TRUE	NA	275653
277419	0.438923395445135	u	-1	FALSE	NA	FALSE	NA	276794
278385	10.7195526097763	d	-1	TRUE	136	TRUE	278307.5	NA
280799	0.794156706507304	u	-1	FALSE	136	TRUE	NA	280798
281552	2.93203883495146	d	-1	FALSE	137	TRUE	281950.5	NA
281861	0.580924855491329	u	-1	FALSE	137	TRUE	NA	280798
282207	29.8495024875622	d	-1	TRUE	138	TRUE	281950.5	NA
283011	0.467948717948718	u	-1	FALSE	138	TRUE	NA	283010
284727	0.788904899135447	d	-1	FALSE	NA	FALSE	281950.5	NA
290279	1.12749593255436	d	-1	FALSE	NA	FALSE	281950.5	NA
297040	4.87606837606838	d	-1	FALSE	139	TRUE	308603	NA
297508	14.007299270073	d	-1	FALSE	139	FALSE	308603	NA
297919	0.559771521827825	u	-1	FALSE	139	TRUE	NA	297917
302821	1.65168250706396	d	-1	FALSE	NA	FALSE	308603	NA
306714	0.940860215053763	u	-1	FALSE	NA	FALSE	NA	306713
308574	0.496304939712174	u	-1	FALSE	NA	FALSE	NA	307825
313716	0.0186142709410548	u	-1	FALSE	NA	FALSE	NA	312139
318551	0.31390977443609	d	-1	FALSE	NA	FALSE	318673.5	NA
321743	1.17488262910798	d	-1	FALSE	NA	FALSE	321041	NA
324299	2.4698275862069	d	-1	FALSE	140	TRUE	321041	NA
324763	1.15467106619922	u	-1	FALSE	140	TRUE	NA	327408
329612	3.10139416983523	d	-1	FALSE	141	TRUE	321041	NA
331190	5.69009900990099	d	-1	FALSE	141	FALSE	321041	NA
332200	0.5	u	-1	FALSE	141	TRUE	NA	332263
332434	2.08198719902469	d	-1	FALSE	NA	FALSE	321041	NA
335715	3.75433103736172	d	-1	FALSE	142	TRUE	321041	NA
340506	1.25561797752809	u	-1	FALSE	142	TRUE	NA	341073
340862	4.62993630573248	d	-1	FALSE	143	TRUE	355937	NA
342432	8.94099378881988	d	-1	FALSE	143	FALSE	355937	NA
343398	1.08620689655172	u	-1	FALSE	143	TRUE	NA	343651
343572	6.99896836313618	d	-1	FALSE	144	TRUE	355937	NA
346480	2.65287049399199	u	-1	FALSE	144	FALSE	NA	346506
347229	8.61293532338308	d	-1	FALSE	144	FALSE	355937	NA
348234	0.433673469387755	u	-1	FALSE	144	TRUE	NA	347976
348430	15.1806451612903	d	-1	FALSE	145	TRUE	355937	NA
350290	7.44398766700925	u	-1	FALSE	145	FALSE	NA	350459
351263	1.7573385518591	u	-1	FALSE	145	TRUE	NA	351279
351774	18.3519163763066	d	-1	FALSE	146	TRUE	355937	NA
352348	5.77571008814887	u	-1	FALSE	146	FALSE	NA	352340
354390	1.17630465444288	u	-1	FALSE	146	TRUE	NA	354411
355099	5.59521531100479	d	-1	FALSE	147	TRUE	355937	NA
356144	25.4583014537108	d	-1	FALSE	147	FALSE	355937	NA
357451	2.17152103559871	u	-1	FALSE	147	TRUE	NA	357597
357760	16.2536764705882	d	-1	FALSE	148	TRUE	355937	NA
358032	2.51973684210526	u	-1	FALSE	148	FALSE	NA	357597
358336	10.0532178217822	d	-1	FALSE	148	FALSE	355937	NA
359144	0.362869198312236	u	-1	FALSE	148	TRUE	NA	358867
359381	3.14987714987715	d	-1	FALSE	149	TRUE	362632	NA
359788	9.48292295472597	d	-1	FALSE	149	FALSE	362632	NA
361047	2.24137931034483	u	-1	FALSE	149	TRUE	NA	361045
361424	0.371495327102804	u	-1	FALSE	NA	FALSE	NA	361421
362708	124.313978494624	d	-1	TRUE	150	TRUE	362730	NA
363173	39.417704011065	u	-1	TRUE	150	FALSE	NA	362225
365342	3.95477386934673	u	-1	FALSE	150	FALSE	NA	365351
365541	21.4472430224643	d	-1	TRUE	150	FALSE	367649.5	NA
367010	0.744747899159664	u	-1	FALSE	150	TRUE	NA	367009
367962	2.03024054982818	d	-1	FALSE	NA	FALSE	367649.5	NA
369417	0.658110882956879	u	-1	FALSE	NA	FALSE	NA	369415
370391	16.1531531531532	d	-1	TRUE	151	TRUE	370331.5	NA
371057	0.290140845070423	u	-1	FALSE	151	TRUE	NA	371056
371767	1.02312261349173	d	-1	FALSE	NA	FALSE	371717.5	NA
376481	3.19259962049336	d	-1	FALSE	152	TRUE	380391.5	NA
377535	0.979667282809612	u	-1	FALSE	152	TRUE	NA	377533
380240	3.94805194805195	d	-1	FALSE	153	TRUE	380391.5	NA
380394	0.334864300626305	u	-1	FALSE	153	TRUE	NA	380314
382789	17.5714285714286	d	-1	FALSE	154	TRUE	382957	NA
383013	373.045454545455	d	-1	TRUE	154	FALSE	382957	NA
383431	12.7909516380655	u	-1	TRUE	154	FALSE	NA	383466
386636	22.896379525593	d	-1	TRUE	154	FALSE	382957	NA
387437	1.1003717472119	u	-1	FALSE	154	TRUE	NA	387738
387706	22.749022673964	d	-1	FALSE	155	TRUE	382957	NA
388985	3.52210884353741	u	-1	FALSE	155	FALSE	NA	389661
389573	96.4053691275168	d	-1	TRUE	155	FALSE	382957	NA
391063	1.22077922077922	u	-1	FALSE	155	TRUE	NA	390893
391217	11.1403026134801	d	-1	FALSE	156	TRUE	382957	NA
391944	88.6735537190083	d	-1	TRUE	156	FALSE	382957	NA
393638	0.589989246260632	u	-1	FALSE	156	TRUE	NA	393571
403867	0.890184192119375	d	-1	FALSE	NA	FALSE	414345	NA
408156	2.11142061281337	d	-1	FALSE	NA	FALSE	414345	NA
408515	0.313572277900459	u	-1	FALSE	NA	FALSE	NA	409725
414402	49.3731343283582	d	-1	TRUE	157	TRUE	414345	NA
414469	0.678670360110803	u	-1	FALSE	157	TRUE	NA	418432
415191	1.5273879583522	d	-1	FALSE	NA	FALSE	414345	NA
417400	8.63020329138432	d	-1	TRUE	158	TRUE	414345	NA
418433	0.553168244719592	u	-1	FALSE	158	TRUE	NA	418432
421179	1.3689138576779	d	-1	FALSE	NA	FALSE	414345	NA
421713	0.328888888888889	u	-1	FALSE	NA	FALSE	NA	423820
435213	0.773645058448459	d	-1	FALSE	NA	FALSE	437642.5	NA
436154	0.118412491867274	u	-1	FALSE	NA	FALSE	NA	436152
437691	6.85984095427435	d	-1	TRUE	159	TRUE	437642.5	NA
438697	1.65634674922601	u	-1	FALSE	159	TRUE	NA	439937
439020	27.2399250234302	d	-1	TRUE	160	TRUE	438978	NA
440087	70.9525691699605	d	-1	TRUE	160	FALSE	440081.5	NA
442364	1.85903500473037	u	-1	FALSE	160	TRUE	NA	442698
445535	3.228285077951	d	-1	FALSE	161	TRUE	440081.5	NA
446433	10.3663133097762	d	-1	FALSE	161	FALSE	440081.5	NA
447282	1.63266162888329	u	-1	FALSE	161	TRUE	NA	447280
449664	2.9347146207975	d	-1	TRUE	162	TRUE	440081.5	NA
452222	6.15361445783132	d	-1	FALSE	162	FALSE	462151	NA
452886	0.80225988700565	u	-1	FALSE	162	TRUE	NA	453745
453063	6.73504273504274	d	-1	FALSE	163	TRUE	462151	NA
455052	19.9765917602996	d	-1	FALSE	163	FALSE	462151	NA
457188	0.840116279069767	u	-1	FALSE	163	TRUE	NA	457895
457532	11.3846153846154	d	-1	FALSE	164	TRUE	462151	NA
457857	1.77873855544252	u	-1	FALSE	164	TRUE	NA	457895
459823	17.8659090909091	d	-1	FALSE	165	TRUE	462151	NA
460263	2.04191616766467	u	-1	FALSE	165	TRUE	NA	459950
462267	23.275	d	-1	FALSE	166	TRUE	462151	NA
462507	4.35923653715065	u	-1	FALSE	166	FALSE	NA	462425
463974	0.842953020134228	u	-1	FALSE	166	TRUE	NA	464854
464719	15.4204545454545	d	-1	FALSE	167	TRUE	464605	NA
465071	0.595813204508857	u	-1	FALSE	167	TRUE	NA	464854
465692	1.55808980755524	d	-1	FALSE	NA	FALSE	464605	NA
467095	0.440071556350626	u	-1	TRUE	NA	FALSE	NA	468336
467654	3.79904632152589	d	-1	FALSE	168	TRUE	466970	NA
469122	1.50375939849624	u	-1	FALSE	168	TRUE	NA	468770
469521	16.3726114649682	d	-1	TRUE	169	TRUE	469459	NA
470149	111.644119907763	d	-1	TRUE	169	FALSE	469459	NA
471450	8.89321608040201	u	-1	TRUE	169	FALSE	NA	471447
473042	0.15748031496063	u	-1	FALSE	169	TRUE	NA	472880
473169	11.307664756447	d	-1	TRUE	170	TRUE	469459	NA
475961	1.30284857571214	u	-1	FALSE	170	TRUE	NA	475955
477295	4.31554524361949	d	-1	FALSE	171	TRUE	483744.5	NA
477726	15.9791122715405	d	-1	TRUE	171	FALSE	483744.5	NA
478109	2.14830508474576	u	-1	FALSE	171	TRUE	NA	475972
478345	0.323459498994332	u	-1	FALSE	NA	FALSE	NA	475972
483814	10.122621564482	d	-1	TRUE	172	TRUE	483744.5	NA
484760	0.39572192513369	u	-1	TRUE	172	TRUE	NA	484759
485321	30.3513513513514	d	-1	FALSE	173	TRUE	485370.5	NA
485432	2818.99475065617	d	-1	TRUE	173	FALSE	485370.5	NA
485813	1.02541598098373	u	-1	FALSE	173	TRUE	NA	485846
502220	28.7019027484144	d	-1	TRUE	174	TRUE	502158	NA
503166	3.71333333333333	u	-1	TRUE	174	FALSE	NA	498169
503466	10.3051619433198	d	-1	TRUE	174	FALSE	502158	NA
505442	16.173095014111	d	-1	TRUE	174	FALSE	502158	NA
507568	0.695385724585436	u	-1	FALSE	174	TRUE	NA	513710
510342	1.46390658174098	d	-1	FALSE	NA	FALSE	511596	NA
511284	6025-03-01	d	-1	FALSE	175	TRUE	511596	NA
511684	48.6634994206257	d	-1	TRUE	175	FALSE	511596	NA
515999	8.38676184295912	u	-1	TRUE	175	FALSE	NA	516020
517540	13.8362295945234	d	-1	TRUE	175	FALSE	511596	NA
519439	1.76388888888889	u	-1	FALSE	175	TRUE	NA	519432
519655	9.01310043668122	d	-1	TRUE	176	TRUE	524843.5	NA
521487	2.0009519276535	u	-1	TRUE	176	TRUE	NA	520172
523588	0.800947867298578	u	-1	FALSE	NA	FALSE	NA	523604
524854	139.830744992122	d	-1	TRUE	177	TRUE	524843.5	NA
529297	1.31794871794872	u	-1	FALSE	177	TRUE	NA	529296
529492	14.21268925739	d	-1	TRUE	178	TRUE	529428	NA
532266	140.802284710018	d	-1	TRUE	178	FALSE	532223	NA
533404	26.858606557377	u	-1	TRUE	178	FALSE	NA	533423
533892	1.26756985605419	u	-1	FALSE	178	TRUE	NA	533887
535073	43.8597213426219	d	-1	TRUE	179	TRUE	535090.5	NA
538231	4.95833333333333	u	-1	FALSE	179	FALSE	NA	538261
538423	82.2970297029703	d	-1	TRUE	179	FALSE	535090.5	NA
539130	17.5009626492106	u	-1	TRUE	179	FALSE	NA	539124
541727	3.54398954703833	u	-1	TRUE	179	FALSE	NA	539124
544023	15.1346998535871	d	-1	TRUE	179	FALSE	548859.5	NA
547438	7.13821138211382	u	-1	FALSE	179	FALSE	NA	546690
548053	23.2220374220374	d	-1	TRUE	179	FALSE	548859.5	NA
550458	90.3908754623921	d	-1	TRUE	179	FALSE	548859.5	NA
551269	25.5616326530612	u	-1	TRUE	179	FALSE	NA	551268
553719	0.672097759674134	u	-1	FALSE	179	TRUE	NA	553718
554701	2.04664855072464	d	-1	FALSE	NA	FALSE	548859.5	NA
556909	1.11957730812013	u	-1	FALSE	NA	FALSE	NA	556896
560505	2.78614916286149	d	-1	FALSE	180	TRUE	562806.5	NA
561819	26.5789473684211	d	-1	TRUE	180	FALSE	562806.5	NA
562351	0.245901639344262	u	-1	FALSE	180	TRUE	NA	562350
563022	4.79956545355785	d	-1	TRUE	181	TRUE	562924.5	NA
564863	39.5550755939525	d	-1	TRUE	181	FALSE	565263.5	NA
567641	6.71046228710462	u	-1	TRUE	181	FALSE	NA	567554
569285	28.4930795847751	d	-1	FALSE	181	FALSE	567589.5	NA
569863	1.62962962962963	u	-1	FALSE	181	TRUE	NA	571749
569998	19.8929517753047	d	-1	TRUE	182	TRUE	567589.5	NA
571885	522.075268817204	d	-1	FALSE	182	FALSE	567589.5	NA
572071	17.1397598398933	u	-1	TRUE	182	FALSE	NA	571749
575069	1.3538633818589	u	-1	FALSE	182	TRUE	NA	575184
576855	0.562273276904474	u	-1	FALSE	NA	FALSE	NA	577251
577682	10.5285714285714	d	-1	FALSE	183	TRUE	579076.5	NA
577752	0.341954022988506	u	-1	FALSE	183	TRUE	NA	577734
578100	23.53873659118	d	-1	FALSE	184	TRUE	579076.5	NA
578939	0.305147058823529	u	-1	FALSE	184	TRUE	NA	579889
579211	6.33610567514677	d	-1	TRUE	185	TRUE	579076.5	NA
581255	328.976047904192	d	-1	FALSE	185	FALSE	581766	NA
581422	9.36830742659758	u	-1	TRUE	185	FALSE	NA	582108
583738	83.3333333333333	d	-1	FALSE	185	FALSE	584142.5	NA
584062	19.0654293433572	u	-1	TRUE	185	FALSE	NA	584310
592575	44.6211055276382	d	-1	TRUE	185	FALSE	588998	NA
593570	1.79977753058954	u	-1	FALSE	185	TRUE	NA	593569
594469	4.36452400325468	d	-1	FALSE	186	TRUE	596762.5	NA
595698	9.49859154929577	d	-1	FALSE	186	FALSE	596762.5	NA
596763	192.871449925262	d	-1	TRUE	186	FALSE	596762.5	NA
598101	34.4674493062967	u	-1	TRUE	186	FALSE	NA	598095
599038	4.89021164021164	u	-1	FALSE	186	FALSE	NA	599247
599794	72.3240835266821	d	-1	TRUE	186	FALSE	599715	NA
610569	8.11345381526104	u	-1	FALSE	186	FALSE	NA	610649
611565	37.5754569190601	d	-1	TRUE	186	FALSE	611359	NA
613480	161.377029464823	d	-1	TRUE	186	FALSE	613421	NA
615143	0.968616262482168	u	-1	FALSE	186	TRUE	NA	613358
615844	2.38288920056101	d	-1	TRUE	187	TRUE	616395.5	NA
616557	103.126798082046	d	-1	TRUE	187	FALSE	616496	NA
618434	3.08029197080292	u	-1	FALSE	187	FALSE	NA	618455
618571	160.790061418202	d	-1	TRUE	187	FALSE	618531	NA
620362	25.2625766871166	u	-1	TRUE	187	FALSE	NA	620509
621177	56.389657980456	d	-1	TRUE	187	FALSE	618531	NA
623633	18.4744779582367	u	-1	TRUE	187	FALSE	NA	623654
624495	48.0899947061938	d	-1	TRUE	187	FALSE	627590.5	NA
626384	1.78240740740741	u	-1	FALSE	187	TRUE	NA	626383
627680	45.336	d	-1	TRUE	188	TRUE	627590.5	NA
634555	0.774744027303754	u	-1	FALSE	188	TRUE	NA	634576
634848	16.3610268378063	d	-1	TRUE	189	TRUE	627590.5	NA
639133	5.65051903114187	u	-1	FALSE	189	FALSE	NA	639433
639422	0.985029940119761	u	-1	FALSE	189	TRUE	NA	639433
639756	83.0979563072586	d	-1	TRUE	190	TRUE	647493.5	NA
641175	0.565543071161049	u	-1	FALSE	190	TRUE	NA	641046
641442	26.7411971830986	d	-1	TRUE	191	TRUE	647493.5	NA
642010	96.4365721997301	d	-1	TRUE	191	FALSE	647493.5	NA
646456	42.4982456140351	u	-1	TRUE	191	FALSE	NA	646453
647596	226.559849906191	d	-1	TRUE	191	FALSE	647493.5	NA
650261	14.0621468926554	u	-1	FALSE	191	FALSE	NA	650295
650438	253.234693877551	d	-1	TRUE	191	FALSE	647493.5	NA
653966	9.26943005181347	u	-1	FALSE	191	FALSE	NA	653995
654159	86.5631399317406	d	-1	TRUE	191	FALSE	659960	NA
655331	33.8618193264086	u	-1	TRUE	191	FALSE	NA	655342
658508	19.5909090909091	u	-1	FALSE	191	FALSE	NA	658585
660048	472.291803278689	d	-1	TRUE	191	FALSE	659960	NA
662183	19.3120603015075	u	-1	TRUE	191	FALSE	NA	662182
664173	3.15037593984962	u	-1	FALSE	191	FALSE	NA	664168
664439	14.0521978021978	d	-1	TRUE	191	FALSE	665109.5	NA
665167	45.394675385334	d	-1	TRUE	191	FALSE	665109.5	NA
667308	6.82843399251737	u	-1	TRUE	191	FALSE	NA	667655
669179	13.7120549656465	d	-1	TRUE	191	FALSE	672983	NA
670780	3.20152091254753	u	-1	FALSE	191	FALSE	NA	671260
671043	12.9679487179487	d	-1	TRUE	191	FALSE	672983	NA
672135	2.36585365853659	u	-1	FALSE	191	TRUE	NA	672142
673037	114.937429664641	d	-1	TRUE	192	TRUE	672983	NA
677480	57.1743050338092	u	-1	FALSE	192	FALSE	NA	677006
678811	1.72254335260116	u	-1	FALSE	192	TRUE	NA	678823
678984	12.3533619456366	d	-1	TRUE	193	TRUE	681966.5	NA
680382	207.760365425158	d	-1	TRUE	193	FALSE	681966.5	NA
681805	41.9923558026407	u	-1	TRUE	193	FALSE	NA	683400
693317	77.8162774725275	d	-1	TRUE	193	FALSE	696162	NA
696229	296.392016147118	d	-1	TRUE	193	FALSE	696162	NA
705147	185.909890539484	u	-1	TRUE	193	FALSE	NA	709945
710263	7.96209912536443	u	-1	FALSE	193	FALSE	NA	710262
710606	232.174728529121	d	-1	TRUE	193	FALSE	710543.5	NA
711619	68.2056074766355	u	-1	TRUE	193	FALSE	NA	711618
712261	3.85119047619048	u	-1	FALSE	193	FALSE	NA	712280
712429	1.00619962802232	u	-1	FALSE	193	TRUE	NA	712280
714042	18.7597597597598	d	-1	TRUE	194	TRUE	713957.5	NA
716040	8.36694677871149	u	-1	FALSE	194	FALSE	NA	716039
717468	331.969101123596	d	-1	TRUE	194	FALSE	717422.5	NA
718180	16.3906633906634	u	-1	FALSE	194	FALSE	NA	718173
718994	328.104640582348	d	-1	TRUE	194	FALSE	718928.5	NA
720093	165.820716458263	u	-1	TRUE	194	FALSE	NA	720115
726011	18.8049242424242	u	-1	FALSE	194	FALSE	NA	726240
728123	156.86813583815	d	-1	TRUE	194	FALSE	730851.5	NA
730891	732.04898828541	d	-1	TRUE	194	FALSE	730851.5	NA
732769	5.78498609823911	u	-1	FALSE	194	FALSE	NA	732768
734927	11.9471568064331	d	-1	FALSE	194	FALSE	736596	NA
736668	61.0343230727322	d	-1	TRUE	194	FALSE	736596	NA
740339	1.34395750332005	u	-1	FALSE	194	TRUE	NA	740284
742598	70.5069721115538	d	-1	TRUE	195	TRUE	742543.5	NA
747618	131.366269165247	d	-1	FALSE	195	FALSE	751896	NA
750553	4.87218045112782	u	-1	FALSE	195	FALSE	NA	750542
750819	21.6835443037975	d	-1	TRUE	195	FALSE	751896	NA
751688	6.4954954954955	u	-1	FALSE	195	FALSE	NA	750542
752021	33.4482519101644	d	-1	TRUE	195	FALSE	751896	NA
756340	64.9017945457115	d	-1	TRUE	195	FALSE	754234	NA
763417	15.9155080213904	u	-1	TRUE	195	FALSE	NA	763426
764352	52.1685878962536	d	-1	TRUE	195	FALSE	754234	NA
765046	8.88409090909091	u	-1	TRUE	195	FALSE	NA	765249
767686	3.7132667617689	u	-1	TRUE	195	FALSE	NA	767753
768387	20.3128834355828	d	-1	FALSE	195	FALSE	781424.5	NA
769039	47.9593891010066	d	-1	TRUE	195	FALSE	781424.5	NA
771920	6.5974416854778	u	-1	TRUE	195	FALSE	NA	771931
773249	1.34862385321101	u	-1	FALSE	195	TRUE	NA	772809
773467	6.60294117647059	d	-1	FALSE	196	TRUE	781424.5	NA
774691	20.6290027447392	d	-1	TRUE	196	FALSE	781424.5	NA
776877	61.80625	d	-1	TRUE	196	FALSE	781424.5	NA
777357	18.648401826484	u	-1	TRUE	196	FALSE	NA	777324
779547	9.81398104265403	u	-1	TRUE	196	FALSE	NA	780278
780391	0.609710550887022	u	-1	FALSE	196	TRUE	NA	780388
781462	8.42668024439918	d	-1	TRUE	197	TRUE	781424.5	NA
782444	41.8413245946878	d	-1	TRUE	197	FALSE	781424.5	NA
785343	114.930080876598	d	-1	TRUE	197	FALSE	781424.5	NA
789176	44.4014654418198	u	-1	TRUE	197	FALSE	NA	789380
798320	12.8459845984598	u	-1	TRUE	197	FALSE	NA	798333
803774	50.7885196374622	d	-1	FALSE	197	FALSE	801678	NA
804105	4.77707006369427	u	-1	FALSE	197	FALSE	NA	804091
804419	354.919721577726	d	-1	TRUE	197	FALSE	806655.5	NA
806574	10.7882511613967	u	-1	TRUE	197	FALSE	NA	806829
813247	157.227817745803	d	-1	FALSE	197	FALSE	813738	NA
813664	14.7575030012005	u	-1	TRUE	197	FALSE	NA	813803
818662	126.333718244804	d	-1	TRUE	197	FALSE	818579	NA
820394	35.9747552807831	u	-1	TRUE	197	FALSE	NA	820472
822335	14.8908908908909	u	-1	TRUE	197	FALSE	NA	821865
823334	2.44444444444444	u	-1	FALSE	197	FALSE	NA	821865
823496	80.7234794908062	d	-1	TRUE	197	FALSE	823419	NA
824910	18.8436083408885	u	-1	TRUE	197	FALSE	NA	824921
827116	3.90598290598291	u	-1	FALSE	197	FALSE	NA	828647
827350	24.461114513166	d	-1	TRUE	197	FALSE	823419	NA
828983	47.4439822518026	d	-1	TRUE	197	FALSE	823419	NA
832589	20.6346749226006	u	-1	TRUE	197	FALSE	NA	832586
833235	82.1355900850906	d	-1	TRUE	197	FALSE	823419	NA
838641	0.67156862745098	u	-1	FALSE	197	TRUE	NA	838640
838845	4.15207373271889	d	-1	FALSE	198	TRUE	850550	NA
839279	11.3186274509804	d	-1	TRUE	198	FALSE	850550	NA
841115	1.9373321396598	u	-1	FALSE	198	TRUE	NA	841114
842232	116.807751147374	d	-1	TRUE	199	TRUE	850550	NA
844193	61.177027027027	u	-1	TRUE	199	FALSE	NA	844190
846413	184.467404095081	d	-1	TRUE	199	FALSE	850550	NA
850662	14809.7544947303	d	-1	TRUE	199	FALSE	850550	NA
852275	411.97192224622	u	-1	TRUE	199	FALSE	NA	852400
852738	45.3291870279876	u	-1	TRUE	199	FALSE	NA	852773
854989	13.256050955414	u	-1	TRUE	199	FALSE	NA	854987
855774	31.8233908948195	d	-1	TRUE	199	FALSE	850550	NA
857048	6.69926199261993	u	-1	TRUE	199	FALSE	NA	857043
858132	24.5992493744787	d	-1	TRUE	199	FALSE	861206.5	NA
860530	2.62700534759358	u	-1	FALSE	199	FALSE	NA	860528
861278	58.3934240362812	d	-1	TRUE	199	FALSE	861206.5	NA
863042	0.961785849413545	u	-1	FALSE	199	TRUE	NA	863045
865685	1.95575221238938	d	-1	FALSE	NA	FALSE	866430	NA
866476	18.8388554216867	d	-1	TRUE	200	TRUE	866430	NA
867140	59.2316784869976	d	-1	TRUE	200	FALSE	866430	NA
868409	1.60778032036613	u	-1	FALSE	200	TRUE	NA	868437
870594	2.46405594405594	d	-1	FALSE	201	TRUE	866430	NA
874169	4.74611076540137	d	-1	FALSE	201	FALSE	866430	NA
877383	8.10801713586291	d	-1	FALSE	201	FALSE	887825.5	NA
880651	19	d	-1	FALSE	201	FALSE	887825.5	NA
881246	0.247773159144893	u	-1	FALSE	201	TRUE	NA	881245
887982	0.636029411764706	d	-1	FALSE	NA	FALSE	887825.5	NA
890430	1.50996015936255	d	-1	FALSE	NA	FALSE	892154.5	NA
891183	0.482656095143707	u	-1	FALSE	NA	FALSE	NA	893341
892192	20.2406159769009	d	-1	FALSE	202	TRUE	892154.5	NA
893231	39.0143093010457	d	-1	TRUE	202	FALSE	892154.5	NA
896865	0.945734651644056	u	-1	FALSE	202	TRUE	NA	896864
901214	1.9747552807831	d	-1	FALSE	NA	FALSE	907067.5	NA
903155	15.6715002788622	d	-1	TRUE	203	TRUE	907067.5	NA
904948	1.47619047619048	u	-1	FALSE	203	TRUE	NA	906933
905095	9.79871794871795	d	-1	TRUE	204	TRUE	907067.5	NA
905875	17.5997796952451	d	-1	TRUE	204	FALSE	907067.5	NA
911322	0.812807881773399	u	-1	FALSE	204	TRUE	NA	910512
911525	3.37479978643887	d	-1	FALSE	205	TRUE	907067.5	NA
915271	4.82990961380444	d	-1	FALSE	205	FALSE	922261	NA
918922	19.0384615384615	d	-1	FALSE	205	FALSE	922261	NA
920170	4.75652173913043	u	-1	FALSE	205	FALSE	NA	920287
920400	28.2481040086674	d	-1	TRUE	205	FALSE	922261	NA
921323	56.0148796498906	d	-1	TRUE	205	FALSE	922261	NA
923608	28.4117468046257	u	-1	TRUE	205	FALSE	NA	923350
930180	99.9972862957938	d	-1	TRUE	205	FALSE	931644	NA
931654	186.372778675283	d	-1	TRUE	205	FALSE	931644	NA
934130	14.5079522862823	u	-1	TRUE	205	FALSE	NA	934129
935136	4.00433295324971	u	-1	TRUE	205	FALSE	NA	935346
939521	0.534545454545455	u	-1	FALSE	205	TRUE	NA	939549
939796	3.90872073294876	d	-1	TRUE	206	TRUE	935645.5	NA
942743	9.70552147239264	d	-1	TRUE	206	FALSE	945754.5	NA
943395	4.62015503875969	u	-1	FALSE	206	FALSE	NA	943460
944556	13.1140776699029	d	-1	TRUE	206	FALSE	945754.5	NA
945792	2046.98540145985	d	-1	TRUE	206	FALSE	945754.5	NA
945929	31.4045138888889	u	-1	TRUE	206	FALSE	NA	945928
946505	1.02733598409543	u	-1	FALSE	206	TRUE	NA	946563
948517	5.20879120879121	d	-1	FALSE	207	TRUE	950674	NA
948972	1.62312138728324	u	-1	FALSE	207	TRUE	NA	951081
949837	0.114583333333333	u	-1	FALSE	NA	FALSE	NA	951081
950029	1.67487684729064	d	-1	FALSE	NA	FALSE	950674	NA
950638	105.313186813187	d	-1	TRUE	208	TRUE	950674	NA
957372	4.80203045685279	u	-1	TRUE	208	FALSE	NA	957246
957569	49.5816216216216	d	-1	TRUE	208	FALSE	950674	NA
958494	109.370668693009	d	-1	TRUE	208	FALSE	950674	NA
965074	43.3149606299213	u	-1	TRUE	208	FALSE	NA	965077
966344	12.6961894953656	u	-1	FALSE	208	FALSE	NA	966561
967315	31.2109398609852	d	-1	TRUE	208	FALSE	970588.5	NA
970624	51.2375964718853	d	-1	TRUE	208	FALSE	970588.5	NA
972438	17.9032634032634	u	-1	TRUE	208	FALSE	NA	972463
976728	43.5247524752475	d	-1	TRUE	208	FALSE	970588.5	NA
978647	86.6516110048551	d	-1	TRUE	208	FALSE	970588.5	NA
985444	NA	u	-1	FALSE	208	TRUE	NA	985423

## Sheet: TableS4-TSSs
pos	strand	site.pos	gene_id	tataat.seq	tap.c.1	tap.c.2	tap.hs15.1	tap.hs15.2
1881	1	6	GCW_00005	TATAAT	79	81	657	604
7725	1	6	GCW_00030	TATAAT	34	46	68	66
8323	1	5	GCW_00030	TATAAT	30	10	12	35
8332	1	6	GCW_00030	TATAAT	135	60	47	95
10147	1	6	GCW_00050	TATTAT	6	19	16	30
11564	1	5	GCW_00055	TATAAT	94	107	38	47
21268	1	5	GCW_90093	TAAAAT	2581	3181	3582	5186
24251	1	7	GCW_90102	TATAAT	416	503	3017	4769
29280	1	6	GCW_00115	TATAAT	7	17	8	4
29778	1	5	GCW_00120	TAAAAT	9	18	71	63
31321	1	6	GCW_00120	TATTAT	17	22	16	18
32772	1	5	GCW_90134	TATAAT	239	319	212	332
33822	1	6	GCW_00140	TATAAT	242	367	140	192
36678	1	6	GCW_00150	TATTAT	10	14	15	22
36763	1	6	GCW_00150	TATAAT	7	4	78	68
37703	1	5	GCW_00155	TATAAT	1282	930	453	573
38023	1	6	GCW_00160	TATTTT	190	163	125	200
41009	1	5	GCW_00170	TAGAAT	26	44	27	53
42967	1	6	GCW_00170	TATAAT	3228	3672	568	1073
45319	1	5	GCW_00175	TAAATT	24	36	2	6
46174	1	5	GCW_00180	CATAAT	11	5	15	8
53973	1	6	GCW_00210	TAGAAT	207	140	138	130
55855	1	6	GCW_00220	TATAAT	53	124	179	311
57331	1	6	GCW_00225	TAATAT	9	13	36	36
62794	1	6	GCW_00245	TATTAT	15	26	18	38
67559	1	6	GCW_00275	TATAAT	1012	963	1130	1733
75239	1	7	GCW_00355	TAATAT	31	58	191	215
76843	1	6	GCW_00370	TATAAT	98	73	149	197
80350	1	6	GCW_00390	TAGAAT	8879	15138	1129	2229
81677	1	6	GCW_00395	TAGAAT	14826	11573	17664	21322
88366	1	6	GCW_00410	TATAAT	389	206	66	80
89043	1	6	GCW_00415	TATAAT	12	30	18	36
89885	1	6	GCW_00415	TATAAT	135	245	209	319
91938	1	6	GCW_90422	TATAAT	2374	1767	1347	1064
93878	1	6	GCW_00435	TATAAT	181	201	60	142
96287	1	6	GCW_90442	TAAAAT	15747	12745	6163	7544
96659	1	6	GCW_00445	TATAAT	5505	5415	28094	34480
97039	1	6	GCW_00450	TATATT	6	30	6	4
98799	1	5	GCW_00455	TAGAAT	6	0	7	5
100478	1	6	GCW_00460	TAAAAT	61	95	128	207
100491	1	6	GCW_00460	TATATT	1841	3054	2298	3033
103144	1	6	GCW_00470	TATACT	71	106	41	52
103640	1	6	GCW_00470	TATAAT	43	65	69	54
110832	1	7	GCW_00500	TATATT	454	766	1776	1908
111016	1	6	GCW_00500	TAAAAT	156	247	117	192
120753	1	7	GCW_00545	TAGAAT	22	15	4	20
120926	1	6	GCW_00545	TAAAGT	12	23	3	6
122783	1	6	GCW_00545	TATAAT	259	570	43	137
123476	1	6	GCW_00545	CATAAT	52	71	112	165
124064	1	6	GCW_00545	GATAAT	9	8	32	33
124926	1	6	GCW_00545	TAGAAT	5	10	9	9
128001	1	6	GCW_00550	TAAAAA	48	63	294	354
129197	1	6	GCW_00550	GATAAT	5	25	19	35
130419	1	6	GCW_00555	TAAAAT	134	282	252	480
131661	1	6	GCW_00565	TATAAA	6	13	81	59
136609	1	5	GCW_00585	TATAAT	7	10	8	25
136733	1	6	GCW_00585	TAAAAT	74	93	321	486
136799	1	5	GCW_00585	TATAAT	418	218	2126	2536
136927	1	6	GCW_00585	TAAGAT	18	8	19	24
137104	1	5	GCW_00585	TAAAAT	71	78	108	132
138133	1	6	GCW_00590	TATAAT	139	225	45	93
140248	1	5	GCW_00595	TAAAAT	23	38	66	69
141135	1	6	GCW_00595	TATAAT	403	728	143	362
141830	1	6	GCW_00600	TAAAAT	7	12	39	73
141978	1	5	GCW_00600	TATATT	86	145	83	134
142360	1	6	GCW_00600	TATCAT	111	185	230	230
144071	1	5	GCW_90601	TAAAAT	11	9	40	66
144688	1	6	GCW_90601	GATAAT	1251	2763	257	5133
144787	1	7	GCW_00605	TATATT	22	40	96	106
144969	1	5	GCW_00605	TAAAAT	37	42	182	161
145773	1	6	GCW_00610	TAGAAT	15	7	10	18
149112	1	5	GCW_00625	TAAAAT	13	12	52	80
149693	1	6	GCW_00625	CATAAT	7	65	11	97
152271	1	6	GCW_90642	TAAAAT	74	93	321	486
153124	1	6	GCW_90642	TCTAAT	12	11	5	19
154265	1	5	GCW_90642	TAAAAT	21	13	29	27
155074	1	7	GCW_90643	TATAAT	416	503	3017	4769
156290	1	6	GCW_00650	TAGAAT	60	82	107	143
156537	1	6	GCW_00650	TAATAT	24	30	31	35
161390	1	7	GCW_00670	TAAAAT	52	57	93	103
163950	1	6	GCW_00675	GATAAT	18	13	3	9
164021	1	6	GCW_00675	TAAAGT	9	7	12	19
167560	1	6	GCW_00700	TATAAT	283	290	485	547
173833	1	6	GCW_00725	TATAAT	13	19	13	23
174628	1	6	GCW_00730	TATAAT	3429	2748	12443	15309
175657	1	6	GCW_00760	TATAAT	7338	10170	2786	3698
175706	1	6	GCW_00760	TAGAAT	20	26	3	3
178747	1	6	GCW_00770	TATATT	733	432	868	1074
183276	1	6	GCW_00795	TATAAT	2425	3087	5863	8746
185259	1	6	GCW_00815	TAATAT	622	499	2226	1931
185954	1	6	GCW_00825	TAGAAT	22	4	43	33
186015	1	6	GCW_00825	TATACT	5698	6399	877	1488
189066	1	6	GCW_00850	TATAAT	9	13	40	47
189077	1	6	GCW_00850	TATAAT	301	434	467	612
189089	1	5	GCW_00850	TATAAT	451	424	2665	2931
192165	1	6	GCW_00875	TAGAAT	1824	1458	1896	2596
192499	1	6	GCW_00875	TATAAT	187	317	218	365
194503	1	6	GCW_00875	TATTAT	21	13	17	34
195813	1	7	GCW_90874	GATAAT	98	304	57	119
196091	1	6	GCW_90876	TAAAAT	5	10	3	9
196758	1	6	GCW_90877	TATAAT	212	694	102	114
197108	1	6	GCW_90877	TAAGAT	8	8	3	8
201471	1	6	GCW_00905	TAAAAT	9	10	13	8
203199	1	6	GCW_00910	TATAAT	6258	13859	16912	19606
203834	1	6	GCW_00940	TATGAT	472	812	371	599
204496	1	6	GCW_00960	TATAAT	1938	1818	3516	5728
204566	1	6	GCW_00960	TAAAGT	59	43	58	121
206419	1	6	GCW_00965	TATAAT	64	41	33	59
208753	1	5	GCW_00975	GAGAAT	51	66	131	124
209062	1	6	GCW_00985	TAGAAT	6	7	2	5
211369	1	6	GCW_00985	TATATT	575	725	546	561
211406	1	6	GCW_00985	GATAAT	177	253	49	121
213442	1	6	GCW_90997	TATAAT	259	451	56	54
221386	1	6	GCW_01030	TAATAT	53	43	7	21
225516	1	6	GCW_01040	TATAAT	3070	3028	1300	2292
226577	1	6	GCW_01045	TATATT	7	6	8	6
230023	1	6	GCW_01050	TAATAT	14	16	43	31
233313	1	6	GCW_01055	TATAAT	18	26	96	94
235068	1	6	GCW_01060	TATGAT	128	224	232	485
238757	1	5	GCW_01065	TATAAT	12	6	22	39
243982	1	6	GCW_01080	TATAAT	396	489	71	110
245612	1	6	GCW_01085	TATAAT	2222	2957	2483	4933
249996	1	6	GCW_01100	TATAAT	693	683	1093	1608
251117	1	7	GCW_01110	TATAAT	13307	18499	27828	36549
252714	1	6	GCW_01140	TAAAAT	98	149	62	120
252769	1	6	GCW_01140	TATAAT	47	62	53	37
253443	1	6	GCW_01140	TAAAAT	128	65	3559	2834
257861	1	5	GCW_01155	TAAAAT	8	18	3	3
266290	1	6	GCW_01175	GATAAT	574	767	2039	2494
267661	1	6	GCW_01180	TATAGT	42	130	54	76
268431	1	5	GCW_01180	TAAAAT	10	15	40	67
273206	1	5	GCW_91197	TAAATT	7	35	41	30
273796	1	5	GCW_91202	TATAAT	43	110	36	79
275462	1	6	GCW_91202	TAAAGT	7742	12257	5702	9133
277699	1	6	GCW_01210	TATAAT	34	45	588	718
277980	1	5	GCW_01230	TAAAAT	8	7	233	250
280853	1	6	GCW_01230	TAAAAT	1876	1736	3934	4370
283060	1	6	GCW_01240	TAATAT	810	972	1278	1246
294363	1	6	GCW_01255	TATAAT	689	1107	2858	3745
295835	1	5	GCW_01260	TAAAAT	85	207	427	775
296433	1	7	GCW_01260	TAAAGT	35	56	143	231
297946	1	5	GCW_01260	TAAAAT	65	71	168	236
300337	1	6	GCW_01270	TATAAT	102559	111679	21604	52782
303084	1	5	GCW_91278	TATTAT	6	7	44	70
304336	1	5	GCW_91278	TATACT	183	93	25	45
304349	1	7	GCW_91278	TATAAT	13	18	7	9
306558	1	6	GCW_01295	TATAAT	11	6	33	37
308252	1	6	GCW_01305	TATACT	4547	4945	14418	16687
308676	1	6	GCW_01315	TATAAT	3720	2701	5037	5308
309982	1	6	GCW_91316	TATAAT	461	473	3667	6444
313331	1	6	GCW_01335	TATAAT	168	388	1224	2377
315448	1	6	GCW_01340	TATAAT	32511	26839	27665	48250
318814	1	6	GCW_01350	TATAAT	16	12	7	18
324809	1	7	GCW_01370	TAAGAT	58	78	41	65
326387	1	6	GCW_01380	TATACT	215	172	283	458
327479	1	6	GCW_01385	TAAAAT	9	10	79	80
335441	1	6	GCW_01415	TAAAAT	260	208	1700	1489
335840	1	5	GCW_01420	TATGAT	5	12	6	13
336515	1	6	GCW_01420	TATAAT	18	62	14	16
336688	1	6	GCW_01420	TATAAT	1702	1626	1681	2441
338418	1	6	GCW_91421	TATAAT	42	130	28	81
345202	1	5	GCW_91455	TATTAT	8	16	27	50
346695	1	6	GCW_91455	TATATT	15	19	19	24
347867	1	6	GCW_91455	TATATT	84	97	414	642
347873	1	6	GCW_91455	TATAAT	148	258	189	269
352634	1	6	GCW_01490	TATAAT	267	357	184	350
353273	1	6	GCW_01495	TAGAAT	79	94	111	171
353418	1	6	GCW_01495	TAAAAT	18	15	393	601
353601	1	6	GCW_01495	AATAAT	51	104	95	188
353983	1	5	GCW_01495	TAAAAT	14	3	27	46
354464	1	6	GCW_01495	TAAAAT	9	7	23	34
354681	1	5	GCW_01495	TAAAAT	11	15	56	37
354768	1	5	GCW_01500	TATAAT	22	23	272	397
355285	1	6	GCW_01500	TAAAAT	5	3	203	199
356056	1	7	GCW_91507	TATAAT	416	503	3017	4769
357290	1	6	GCW_01515	TAGAAT	60	82	107	143
357407	1	5	GCW_01515	TAAAAT	147	192	465	912
358281	1	6	GCW_01520	TATTAT	995	1956	685	1855
358491	1	5	GCW_01520	TAGAAT	28	27	13	29
359479	1	6	GCW_01525	AATAAT	61	69	86	294
360738	1	6	GCW_01530	TACAAT	34	65	103	203
360982	1	7	GCW_01530	TATAAT	14	16	11	20
361078	1	6	GCW_01530	TAAAAT	12	24	32	52
361093	1	6	GCW_01530	TATACT	29	41	35	53
361590	1	5	GCW_01530	TATGAT	9	27	217	240
362193	1	7	GCW_01530	TAGAAT	22	27	9	31
362423	1	6	GCW_01530	TATAAA	120	160	977	1256
367084	1	6	GCW_01560	TAAGAT	43	75	15	32
367171	1	6	GCW_01565	TATTAT	186	433	74	203
370139	1	6	GCW_01565	TATAAT	65	99	59	135
371104	1	5	GCW_01575	TATAAT	159	131	633	505
377354	1	6	GCW_01610	TATAAT	322	447	691	628
378566	1	6	GCW_01615	TATAAT	280	292	175	202
387753	1	7	GCW_91651	TATAAT	416	503	3017	4769
390784	1	5	GCW_01670	TATAAT	7	10	8	25
390908	1	6	GCW_01670	TAAAAT	74	93	321	486
392652	1	6	GCW_01685	TATCAT	11	7	15	21
393251	1	7	GCW_01685	TATAAT	13	12	6	5
393615	1	6	GCW_01685	TAGAAT	84	68	70	69
393913	1	6	GCW_01690	TAAAGT	616	1022	294	425
394982	1	6	GCW_01700	TATAAT	19	25	7	9
395771	1	6	GCW_01705	TATAAT	9	27	21	17
396370	1	6	GCW_01705	TATAAT	108	160	133	185
398337	1	6	GCW_01710	TATAAT	188	225	322	640
401350	1	5	GCW_01740	TAAAAT	41	74	205	466
407312	1	6	GCW_01765	TATAAT	4270	4471	25263	31986
407609	1	5	GCW_01775	TAGAAT	1261	1338	1483	2036
408581	1	5	GCW_01780	TAAAAT	12919	12008	9058	10314
412984	1	6	GCW_01795	TATAAT	183	209	493	522
414043	1	6	GCW_01800	TATAAT	5625	5201	7445	11259
414550	1	6	GCW_01810	TATAAT	27	12	19	22
417219	1	6	GCW_01825	GATAAT	7	24	10	7
418479	1	6	GCW_01825	TAAAAT	458	424	474	672
421780	1	5	GCW_01835	TATAAT	285	268	509	537
421869	1	5	GCW_01835	TAAAAT	111	182	231	239
423135	1	6	GCW_01840	TAAAAT	6	6	15	23
434538	1	6	GCW_91851	TATATT	127	265	1244	1610
441935	1	6	GCW_01885	TATAAT	8	6	6	8
444137	1	6	GCW_91886	TAAAAT	778	2731	1594	3487
444238	1	6	GCW_01890	TAGAAT	118	231	19	60
446476	1	7	GCW_01895	TATCAT	42	56	67	103
447348	1	7	GCW_01900	TATAAT	197	259	904	1182
452426	1	6	GCW_91912	TATAAT	21	28	183	243
452981	1	6	GCW_01920	TAAAAT	8	5	18	24
454093	1	6	GCW_01925	TAAAAT	5	5	14	2
468684	1	6	GCW_02010	TAAAAT	5	5	14	2
468901	1	6	GCW_02010	TATAAT	49	57	1053	1106
471338	1	5	GCW_02010	TATAAT	7	10	8	25
471462	1	6	GCW_02010	TAAAAT	74	93	321	486
475988	1	6	GCW_02010	TAAAAT	205	328	418	576
478204	1	6	GCW_02020	TATAAT	28610	19718	21960	28148
486008	1	6	GCW_02060	TATAAT	110	111	302	346
486121	1	5	GCW_02060	TAAAAT	24	19	57	89
486213	1	5	GCW_02065	TATGAT	5	2	7	22
489737	1	6	GCW_02070	TATAAT	696	281	3005	2651
490821	1	6	GCW_02085	TAAAAT	13	10	3	20
492659	1	6	GCW_02100	TATGAT	15	28	20	48
493074	1	6	GCW_02100	TAAAAT	1391	1164	3306	3889
494499	1	5	GCW_02105	TATAAT	845	2881	9813	10839
496997	1	6	GCW_02110	TAAAAT	193	405	350	602
498762	1	6	GCW_02115	TATACT	6	8	7	11
507644	1	6	GCW_02160	TATAAT	834	1100	1658	1843
509217	1	7	GCW_02165	TAAAAT	5	5	2	2
513146	1	5	GCW_02230	TAAAAT	5	2	15	39
514700	1	5	GCW_02230	TATAAT	272	420	226	389
524605	1	5	GCW_92276	TATCAT	11	19	186	225
527449	1	6	GCW_92276	CATAAT	6	15	2	8
533489	1	6	GCW_92276	TAAAAT	25	29	51	86
534696	1	6	GCW_02345	TAAAAT	5	10	88	143
537245	1	5	GCW_02345	TAGAAT	31	35	174	306
539813	1	6	GCW_02345	TATAAT	8	15	2	8
553877	1	6	GCW_02345	TATAAT	52	54	94	125
554052	1	7	GCW_02345	TATAAT	2404	2506	920	1104
554404	1	6	GCW_02350	TAAAAT	36	58	385	290
554505	1	5	GCW_02355	TAAAAT	87	145	120	131
556457	1	6	GCW_02365	TATAAT	557	710	864	1696
556934	1	6	GCW_02365	TATAAT	16	17	240	222
557268	1	7	GCW_02365	TATAAT	14	23	16	16
559254	1	6	GCW_02370	TATAAT	5485	5323	19184	18756
562510	1	6	GCW_02385	TATAAT	25	48	44	40
562687	1	7	GCW_02385	TATAAT	72	133	250	477
567404	1	6	GCW_02425	TAAAAT	14	12	4	4
569715	1	6	GCW_02425	TAAAGT	13	5	23	31
574252	1	7	GCW_02425	TAGAAT	42	47	4	7
574388	1	6	GCW_02425	TATAGT	20	56	14	19
575206	1	6	GCW_02430	TATAAT	2041	1950	2059	1945
575935	1	6	GCW_92433	TAAAAT	24	34	37	33
575943	1	6	GCW_92433	TATCAT	15	17	12	8
575990	1	6	GCW_92433	GATAAT	31	68	17	32
577604	1	6	GCW_92433	TAAATT	16	31	1	7
578853	1	6	GCW_02480	TAGAAT	60	82	107	143
581527	1	6	GCW_02480	TAAAGT	10	18	10	28
583615	1	6	GCW_02480	CATAAT	6	14	4	11
583914	1	6	GCW_02480	TAAAGT	13	5	23	31
586293	1	6	GCW_02480	TAAAGT	13	5	23	31
586950	1	6	GCW_02480	TATAAT	10	17	34	18
588764	1	6	GCW_02480	TAAAGT	13	5	23	31
593628	1	7	GCW_02480	TAATAT	115	89	41	49
593637	1	5	GCW_02480	TATAAT	1000	1097	1072	1435
608270	1	6	GCW_02565	TAGAAT	60	82	107	143
610498	1	5	GCW_02565	TATTAT	54	55	37	55
613598	1	6	GCW_02595	TAGAAT	23	41	7	20
615195	1	6	GCW_02595	TAACAT	207	225	284	449
623425	1	6	GCW_02650	TAAATT	6	6	8	11
626163	1	6	GCW_02650	TATAAT	4455	6451	3841	6095
626407	1	6	GCW_02650	TAAAAT	6	4	103	39
640937	1	5	GCW_02775	TATAAT	7	10	8	25
641061	1	6	GCW_02775	TAAAAT	74	93	321	486
643661	1	5	GCW_02775	TATCAT	10	14	9	17
658535	1	6	GCW_02775	GATAAT	62	70	18	42
658541	1	6	GCW_02775	TATATT	199	344	148	505
658644	1	6	GCW_02775	TATAAT	1785	1963	747	1446
659480	1	6	GCW_02835	TATAAT	29	70	43	103
662676	1	6	GCW_02835	TATAAT	5	8	57	50
667796	1	6	GCW_02835	TAAAAT	28	32	124	139
672155	1	6	GCW_02835	TAAAAT	11	5	47	22
672161	1	6	GCW_02835	TATTAT	24	14	24	32
672721	1	6	GCW_02840	TATAAT	4918	6263	7441	16596
676920	1	7	GCW_92861	TAAAAT	13	22	17	9
677022	1	6	GCW_92861	TATTAT	29	47	20	76
682727	1	6	GCW_02870	TAAAAT	6	16	48	77
683048	1	6	GCW_02870	TAAAAT	15	20	3	3
683416	1	6	GCW_02870	TATTAT	39	33	12	33
683427	1	6	GCW_02870	TAATAT	39	53	33	62
685933	1	6	GCW_02895	TATAAA	58803	99575	51424	88606
690665	1	5	GCW_02970	TAATAT	6	5	1	4
712609	1	5	GCW_02985	TATAGT	16	49	40	68
712770	1	5	GCW_02985	TAAAAT	14	14	70	84
713100	1	5	GCW_02985	TAATAT	22	20	380	659
716087	1	6	GCW_92996	TAAAAT	103	80	97	146
718254	1	6	GCW_03015	TAAAAT	403	692	186	311
727984	1	7	GCW_03080	TATAAT	326	516	374	554
730677	1	6	GCW_03080	TAGAAT	8	5	5	3
734554	1	6	GCW_03085	TAAAAT	8	0	239	196
734654	1	6	GCW_03085	TAAAAT	6	5	10	18
740246	1	5	GCW_03115	TATAAT	13	9	18	12
740282	1	5	GCW_03115	TATAAT	159	185	646	642
740309	1	6	GCW_03115	TATAAT	7	13	22	18
740807	1	6	GCW_03120	TAGAAT	8	4	17	17
741391	1	5	GCW_03120	TAATAT	21	20	129	94
767219	1	5	GCW_03245	TATAAT	27	47	41	93
767804	1	6	GCW_03245	TATAAT	62	66	91	108
780471	1	6	GCW_03245	TATATT	14	25	11	17
780483	1	5	GCW_03245	TATTGT	15	17	8	15
783003	1	6	GCW_03260	TATCAT	15	30	17	38
791043	1	7	GCW_93396	TATAAT	6	2	11	16
799685	1	6	GCW_93396	TATATT	13	20	8	7
802299	1	6	GCW_93396	TATTAT	48	94	74	152
804137	1	6	GCW_93396	TAAAGT	14	12	4	4
807335	1	7	GCW_93396	TATACT	11	21	1	3
811383	1	6	GCW_93396	TATAAT	17	21	40	48
812029	1	7	GCW_93396	TATACT	305	508	49	87
812041	1	5	GCW_93396	TATCAT	5	7	3	7
812152	1	6	GCW_93396	TAAGAT	76	97	50	70
812846	1	6	GCW_93396	TAAAAT	13	15	55	31
812899	1	6	GCW_93396	TATAAT	156	252	285	358
822995	1	5	GCW_93396	CATAAT	12	10	4	4
823767	1	6	GCW_03470	TATAAT	11	6	3	5
825520	1	6	GCW_03470	TAGAAT	7	11	8	8
852795	1	6	GCW_03600	TATAAT	5	9	3	9
862094	1	6	GCW_03610	TAGAAT	6	16	9	14
863121	1	6	GCW_03610	TATAAT	793	515	1739	3597
865630	1	6	GCW_03620	TATAAT	579	842	4011	5408
866286	1	6	GCW_03645	TAAAAT	347	800	874	1691
868608	1	6	GCW_03645	TAAAAT	375	470	1536	2449
869511	1	5	GCW_93654	GATAAT	8	6	8	5
869621	1	6	GCW_93654	TAAAAT	253	203	110	146
869718	1	6	GCW_93654	TATAAT	2411	2360	1531	2435
870017	1	5	GCW_93654	TATAAT	72	70	68	93
880516	1	5	GCW_03690	TATAAT	1081	1776	892	1733
882707	1	6	GCW_03695	TATAAT	9	11	11	4
885170	1	7	GCW_03710	TAAAAT	548	638	376	539
885838	1	6	GCW_03715	TAAAAT	120	89	2513	2146
893283	1	5	GCW_03760	TATAAT	90	121	60	132
897202	1	5	GCW_03760	TAAAAT	191	149	735	627
897253	1	5	GCW_03760	TAAAAT	26	30	60	61
898361	1	5	GCW_03765	TAAAAT	328	518	151	187
899062	1	6	GCW_03765	TAAGAT	27	38	336	506
906780	1	7	GCW_93806	TATACT	5	32	52	45
909044	1	5	GCW_93806	TATTAT	14	15	25	34
911481	1	5	GCW_93806	TATAAT	217	232	234	293
913949	1	7	GCW_03815	TAAAAT	5	13	36	71
918341	1	6	GCW_03875	GATAAT	20	19	20	28
918919	1	7	GCW_03875	TATAAT	416	503	3017	4769
920139	1	6	GCW_03875	TAGAAT	60	82	107	143
920270	1	5	GCW_03875	TAAAAT	17	15	33	55
921068	1	5	GCW_03875	TATAAT	6	8	21	26
924441	1	6	GCW_03875	TAGAAT	5	8	0	5
934273	1	6	GCW_03875	GAAAAT	5	6	15	16
934324	1	6	GCW_03875	TAGAAT	59	61	229	236
935499	1	6	GCW_03875	TAAGAT	34	49	55	110
935844	1	5	GCW_03875	GATAAT	7	16	21	19
936487	1	6	GCW_03885	TAGAAT	5	6	10	10
936804	1	7	GCW_03885	TATAAT	36	39	155	208
939858	1	5	GCW_93902	TAAAAT	114	183	656	657
941147	1	6	GCW_93902	TAAAAT	11	12	19	12
942843	1	6	GCW_03935	TATTAT	7	5	22	14
945045	1	6	GCW_03935	TATAAT	38	52	95	91
946532	1	7	GCW_03935	TATAAT	64	42	85	156
946549	1	5	GCW_03935	TATTAT	60	63	5	125
952310	1	6	GCW_03995	TAAAAT	64	56	8	59
954779	1	6	GCW_03995	TATAAT	7	13	8	9
957558	1	7	GCW_03995	TATCAT	9	11	4	5
959898	1	6	GCW_03995	TATAAA	5	7	17	25
972812	1	6	GCW_04035	TAAAAT	19	27	34	91
1153	-1	6	NA	TATAAT	6	5	35	67
6023	-1	7	GCW_00015	GATAAT	6	14	32	49
8498	-1	6	GCW_00015	TAGAAT	9	12	3	4
13829	-1	6	GCW_00015	TATAAT	14	44	22	70
17932	-1	6	GCW_00075	TATAAT	548	466	500	333
20443	-1	6	GCW_00080	TATTAT	1320	1659	743	786
20454	-1	7	GCW_00080	TATAAT	44	27	18	25
20810	-1	6	GCW_00080	TATAAT	6	4	40	26
21200	-1	6	GCW_00085	TATAAT	348	359	1286	1338
23878	-1	6	GCW_00095	TATAAT	30	27	5	14
24237	-1	6	GCW_00100	TAAAAT	74	93	321	486
24361	-1	5	GCW_00100	TATAAT	7	10	8	25
27764	-1	5	GCW_00100	TATAAT	31	55	199	280
27814	-1	5	GCW_00100	CATAAT	11	11	14	30
29543	-1	6	GCW_00100	TAAATT	16	17	7	24
32302	-1	6	GCW_00100	TAGAAT	19	23	9	33
38590	-1	6	GCW_00100	TAGAAT	6	7	1	9
48858	-1	6	GCW_00100	TATAAT	7	3	15	38
54993	-1	6	GCW_00100	GATAAT	38	83	14	26
61050	-1	6	GCW_00230	TATAAA	22	9	67	85
66370	-1	6	GCW_00265	TATAAT	94	99	221	290
67472	-1	6	GCW_00270	TATAAT	47	56	167	180
73291	-1	6	GCW_00270	TATAAT	5	7	1	6
76822	-1	6	GCW_00270	TATAAT	17	23	18	27
85296	-1	6	GCW_00270	TATAAT	21	26	30	88
89865	-1	7	GCW_00405	TATAAT	29	58	27	41
101438	-1	6	GCW_00430	CATAAT	13	21	8	32
111061	-1	6	GCW_00430	TATAAT	13	26	52	75
119938	-1	5	GCW_00430	TAAAAT	21	40	14	22
120902	-1	5	GCW_00515	TATCAT	32	29	12	27
121245	-1	6	GCW_00515	TATTAT	10	9	17	27
121996	-1	5	GCW_00520	TAAGAT	165	187	680	720
124626	-1	5	GCW_90524	TATCAT	10	15	3	3
125913	-1	5	GCW_90526	TATAAT	6	23	20	16
128119	-1	6	GCW_90538	TAGAAT	11	16	42	65
128302	-1	6	GCW_90538	TAAAAT	19	32	107	210
128837	-1	6	GCW_90538	TATAAT	68	78	484	594
129122	-1	6	GCW_90538	TAATAT	8	27	8	9
129691	-1	6	GCW_90538	TAAAAT	24	36	50	73
130976	-1	6	GCW_90538	TATATT	79	55	285	588
131232	-1	5	GCW_90538	TAAAAT	298	399	377	730
133139	-1	6	GCW_90538	TATAAT	5	24	9	8
135233	-1	6	GCW_00575	TAGAAT	15	36	23	41
135487	-1	6	GCW_00575	TAGAAT	60	82	107	143
136719	-1	7	GCW_00580	TATAAT	416	503	3017	4769
137682	-1	6	GCW_00580	TATAAT	88	154	10	23
138598	-1	6	GCW_00580	TAAGAT	23	40	0	6
139254	-1	6	GCW_00580	TAAAAT	6	5	2	9
139968	-1	5	GCW_00580	TAAAAT	8	12	12	31
140643	-1	6	GCW_00580	TAAAAT	33	26	2	8
142722	-1	6	GCW_00580	TATAAT	12	10	26	67
143375	-1	6	GCW_00580	TAAAAT	6	5	2	9
144319	-1	6	GCW_00580	TAGAAT	31	10	3	20
145467	-1	5	GCW_00580	TATAAT	6	13	4	12
151042	-1	6	GCW_00630	TAGAAT	60	82	107	143
152257	-1	7	GCW_90633	TATAAT	416	503	3017	4769
154456	-1	6	GCW_00640	TAAAGT	158	206	47	78
155060	-1	6	GCW_00640	TAAAAT	74	93	321	486
156380	-1	6	GCW_00640	TATAAT	10	7	6	6
156867	-1	6	GCW_00640	TAAAAT	56	35	67	110
158022	-1	6	GCW_00640	TATAAT	2444	3554	3392	5598
164882	-1	5	GCW_00665	TAAGAT	5	6	15	17
167523	-1	6	GCW_00695	TATAAT	2994	3698	6737	11944
167539	-1	6	GCW_00695	TATAAT	1202	1152	4177	3701
167561	-1	6	GCW_00695	TATAAT	12	7	28	34
168373	-1	5	GCW_00695	TATTAT	14	47	10	8
180252	-1	6	GCW_00695	TATATT	12	14	28	41
185171	-1	6	GCW_00810	TAAAAT	49	25	72	81
188825	-1	6	GCW_00845	TAAAAT	731	2000	1684	2689
189045	-1	6	GCW_00845	TATAAT	1453	1269	715	704
190052	-1	6	GCW_00845	TATCAT	5	9	13	29
194311	-1	6	GCW_90867	TAAAAT	731	2000	1684	2689
194463	-1	6	GCW_90867	TATAAT	47	47	48	57
194472	-1	6	GCW_90867	TAAAAT	17	18	11	10
196452	-1	6	GCW_90867	TATAAT	14	19	32	43
196730	-1	6	GCW_90867	TAAAAT	355	733	474	688
199798	-1	6	GCW_00885	TAAAAT	980	1294	3348	4370
201893	-1	6	GCW_00895	TATCAT	596	588	198	390
202546	-1	7	GCW_00900	TAAAAT	123	224	75	137
203811	-1	6	GCW_00900	TATAAT	11	11	4	2
204499	-1	6	GCW_00900	TAGAAT	58	86	275	412
205143	-1	6	GCW_00900	TATAAT	25	83	17	30
206235	-1	5	GCW_00900	TATAAT	10	10	3	8
207205	-1	6	GCW_00900	TATAAA	5	1	15	34
211374	-1	5	GCW_00980	TATAAT	1192	1019	1666	1778
218760	-1	6	GCW_00980	TAAAAT	43	104	52	84
228715	-1	6	GCW_00980	TAGAAT	17	19	15	31
234073	-1	6	GCW_00980	TATAAT	68	140	77	124
237231	-1	6	GCW_00980	TAGAAT	63	89	51	49
242688	-1	6	GCW_00980	TAAAGT	5	10	18	27
252745	-1	5	GCW_00980	TAAAAT	168	204	1133	1819
253428	-1	6	GCW_00980	TATAAT	275	398	630	1042
259143	-1	6	GCW_00980	TATTAT	14	17	43	75
259510	-1	6	GCW_00980	TAAAGT	13	5	23	31
262434	-1	5	GCW_00980	TAAGAT	7	12	55	58
264601	-1	6	GCW_00980	CATAAT	6	14	3	12
264846	-1	5	GCW_00980	TATAAT	40	47	135	138
264900	-1	6	GCW_00980	TAAAAT	13	15	55	31
265707	-1	5	GCW_00980	TATCAT	5	7	3	7
265719	-1	7	GCW_00980	TATACT	305	508	49	87
266365	-1	6	GCW_00980	TATAAT	17	21	40	48
269065	-1	7	GCW_00980	TAAAGT	13	5	23	31
271437	-1	6	GCW_00980	TAAAGT	13	5	23	31
272020	-1	5	GCW_00980	TAAGAT	7	12	55	58
273758	-1	6	GCW_00980	GATAAT	9	6	6	8
273908	-1	6	GCW_00980	TATAAT	40905	49986	34030	66011
274208	-1	6	GCW_00980	TATAAT	40905	49986	34030	66011
274467	-1	6	GCW_00980	TATATT	23	31	34	45
274719	-1	6	GCW_01200	TAAGAT	71	94	74	129
274867	-1	6	GCW_01200	TAGAAT	100	108	52	61
275654	-1	5	GCW_01200	TAAAAT	21	13	29	27
276795	-1	6	GCW_01200	TCTAAT	12	11	5	19
278786	-1	6	GCW_01200	TAAAAT	23	30	54	49
279056	-1	6	GCW_01215	TAGAAT	6	17	83	81
280768	-1	6	GCW_01225	TATACT	33	30	23	11
280783	-1	6	GCW_01225	TAAAAT	77	46	78	145
280799	-1	6	GCW_01225	TAAAAT	7	8	9	16
283011	-1	6	GCW_01235	TAAAAT	669	974	1070	1371
283599	-1	6	GCW_01235	TAGAAT	9	6	2	7
297918	-1	7	GCW_01235	TATTAT	157	228	89	251
305440	-1	6	GCW_01235	TAAGAT	5	3	33	43
306560	-1	5	GCW_01235	TAGAAT	21	35	57	116
306714	-1	6	GCW_01235	TAAAAT	55	53	355	624
307826	-1	6	GCW_01235	TAGAAT	7	11	6	12
312140	-1	6	GCW_01235	TATAAT	29	21	4	23
319741	-1	6	GCW_01235	TATCAT	12	19	5	10
327409	-1	7	GCW_01235	TAAAGT	7	16	14	18
336724	-1	6	GCW_01235	TATAAT	22	16	3	14
343652	-1	6	GCW_01235	GATAAT	9	10	9	18
343780	-1	6	GCW_01235	TAAAGT	36	49	22	51
344310	-1	7	GCW_01235	TATCAT	8	3	7	10
344503	-1	5	GCW_01235	CATAAT	12	9	3	1
346186	-1	5	GCW_01235	TAAAAT	40	38	58	100
346507	-1	6	GCW_01235	TAAAAT	7	5	5	12
347086	-1	6	GCW_01235	TATACT	18	22	21	33
347725	-1	5	GCW_01235	TATTAT	6	15	23	39
347977	-1	5	GCW_01235	TATAAT	7	9	5	6
351219	-1	6	GCW_01235	TAAAAT	15	14	3	4
351351	-1	5	GCW_01235	TAAATT	5	5	160	196
352341	-1	6	GCW_01235	TAAATT	17	51	6	14
353226	-1	5	GCW_01235	TAAAAT	28	38	135	253
354412	-1	6	GCW_01235	TAAAAA	11	7	10	17
356042	-1	6	GCW_01235	TAAAAT	74	93	321	486
356166	-1	5	GCW_01235	TATAAT	7	10	8	25
357598	-1	6	GCW_01235	TAAAAT	7	8	26	48
359839	-1	6	GCW_01235	TATAAT	35	61	16	37
360358	-1	7	GCW_01235	TATAAT	29	38	81	84
360705	-1	6	GCW_01235	TATAAA	16	34	22	36
361046	-1	6	GCW_01235	TAAAAT	418	518	677	984
362051	-1	6	GCW_01235	TAAAAT	17	35	32	44
362226	-1	6	GCW_01235	TAATAT	5	7	9	21
365352	-1	6	GCW_01545	TATATT	171	126	473	443
367010	-1	6	GCW_01555	TAAAAT	533	527	370	470
368331	-1	6	GCW_01555	TAAAGT	7	6	0	0
369386	-1	6	GCW_01555	TAAAAT	10	39	1	9
369416	-1	5	GCW_01555	TATAAT	13	10	27	14
371057	-1	6	GCW_01570	TATAAT	2935	3229	3532	5129
376838	-1	6	GCW_01570	TAGAAT	11	1	17	13
377534	-1	6	GCW_01570	TAAAAT	33	36	166	308
380315	-1	5	GCW_01570	TATACT	65	126	54	64
383467	-1	6	GCW_01635	TATAAT	95	53	34	80
387739	-1	6	GCW_01650	TAAAAT	74	93	321	486
387863	-1	5	GCW_01650	TATAAT	7	10	8	25
389662	-1	6	GCW_01650	TAGAAT	60	82	107	143
390894	-1	7	GCW_01665	TATAAT	416	503	3017	4769
393194	-1	6	GCW_01665	TAAATT	31	54	202	211
393572	-1	6	GCW_01680	TATAAT	72	23	20	31
393880	-1	6	GCW_01680	TAAAAT	5	5	0	8
398142	-1	6	GCW_01680	GATAAT	29	26	19	57
418433	-1	6	GCW_01820	TAAAAT	694	945	737	1199
433908	-1	6	GCW_01820	TAAGAT	5	14	0	23
435958	-1	6	GCW_01820	TAATAT	7	4	5	5
436153	-1	6	GCW_01820	TAAAAT	71	128	39	86
439938	-1	6	GCW_01870	TAAGAT	68	98	138	245
442699	-1	6	GCW_01880	TAGAAT	9	22	1	8
445768	-1	6	GCW_01880	GATAAT	56	44	16	38
447263	-1	5	GCW_01880	TAAAAT	8	4	31	65
447281	-1	6	GCW_01880	TAATAT	2317	2061	2005	4873
453746	-1	6	GCW_91909	TATAAT	14	23	9	13
455197	-1	6	GCW_91909	TAAAGT	13	5	23	31
455759	-1	5	GCW_91909	TATATT	7	15	8	16
459951	-1	6	GCW_91909	TAAAGT	13	5	23	31
462426	-1	6	GCW_91909	TAAAAT	13	5	23	31
464855	-1	6	GCW_91909	TAAAAT	13	5	23	31
468337	-1	6	GCW_01965	TATAAT	14	23	9	13
471448	-1	7	GCW_01980	TATAAT	416	503	3017	4769
475956	-1	7	GCW_02000	AATAAT	9	17	15	13
475973	-1	6	GCW_02005	TATAAT	25	30	14	19
481174	-1	6	GCW_02015	TAAAAT	8	13	29	39
484760	-1	6	GCW_92039	TATGAT	14	30	819	1095
485847	-1	6	GCW_92057	TAAAAT	136	186	1092	2169
487689	-1	6	GCW_92057	TAATAT	5	8	53	131
492880	-1	6	GCW_92057	CATAAT	54	82	28	44
497952	-1	6	GCW_92057	TAAAAA	43	73	35	194
498170	-1	6	GCW_92057	TATCAT	125	231	11	21
513711	-1	6	GCW_02180	TATTAT	73	131	186	250
516021	-1	6	GCW_02190	TAAAAT	215	358	680	794
519433	-1	6	GCW_02200	TAAAAT	303	458	137	213
520173	-1	6	GCW_02205	TAAAAT	28	7	19	23
523605	-1	6	GCW_02220	TATAAT	8	10	5	7
529297	-1	6	GCW_02250	TAAAAT	8604	8098	21012	30124
532141	-1	5	GCW_92264	TAAAAA	213	413	23	41
533424	-1	6	GCW_02270	TATAAT	1164	317	1963	2451
533888	-1	5	GCW_02275	TAAAAT	29	14	262	327
536261	-1	6	GCW_02275	TAAAAT	286	540	216	282
538262	-1	6	GCW_02290	TATAAT	15	8	47	66
539125	-1	6	GCW_02295	TAGAAT	1708	1622	826	1006
546691	-1	6	GCW_02320	TAGAAT	330	496	228	394
550939	-1	6	GCW_02330	TATAAT	8	26	32	20
551269	-1	6	GCW_02335	TAAAAT	1146	1096	948	1304
553719	-1	6	GCW_02340	TATAAT	2147	3513	279	616
556897	-1	5	GCW_02340	TATAAT	47	103	112	108
557102	-1	6	GCW_02340	TAGAAT	5	5	5	13
557756	-1	7	GCW_02340	TATAAA	7	16	3	6
560918	-1	6	GCW_02340	TAAAAT	5	12	10	12
562351	-1	6	GCW_02380	TATAAT	2147	3513	279	616
566880	-1	6	GCW_92396	TAGTAT	52	91	62	71
567555	-1	5	GCW_92397	TAAAAT	285	342	1003	1487
571750	-1	6	GCW_02405	TATAAT	17	23	120	193
575185	-1	6	GCW_92417	TATAAT	38	12	74	43
575920	-1	6	GCW_92417	TAAAAT	14	7	13	19
577252	-1	6	GCW_92417	TAAAGT	51	92	16	63
577735	-1	5	GCW_92417	TATAAT	7	10	8	25
584311	-1	6	GCW_92453	TAAAAT	13	53	77	162
590807	-1	6	GCW_92456	TATAAT	17	23	120	193
593570	-1	7	GCW_02475	TATAAT	1547	2710	647	1037
598096	-1	6	GCW_02495	CATAAT	227	224	109	161
598751	-1	6	GCW_02495	TAAAAT	61	44	128	164
599248	-1	6	GCW_02500	TAAAAT	18	21	81	150
600237	-1	6	GCW_02510	TAAAAT	447	693	10011	10531
606151	-1	6	GCW_02545	TATAAC	13	16	31	19
606169	-1	6	GCW_02545	TAAAAT	288	217	468	440
607149	-1	5	GCW_02545	TATAAT	7	10	8	25
609048	-1	6	GCW_02555	TATAAT	628	1183	14146	20832
610471	-1	6	GCW_02560	TATAAT	232	289	1052	1285
610650	-1	6	GCW_02560	TATAAT	105	173	107	177
613359	-1	6	GCW_02580	TATACT	32	43	24	38
618088	-1	5	GCW_02600	TAGAAT	204	267	338	374
618901	-1	6	GCW_02610	TATAAT	37	67	63	89
618985	-1	6	GCW_02610	TAAAAT	388	908	1979	1841
620510	-1	6	GCW_02615	TATAAT	1952	2308	7078	10170
623655	-1	7	GCW_02630	TATAAT	98	116	53	86
626384	-1	6	GCW_02645	TATAAT	1461	1484	2852	5585
628815	-1	6	GCW_92659	TATAAT	499	404	1559	1990
629837	-1	6	GCW_02660	TAAAAT	324	420	268	341
634577	-1	5	GCW_02680	TATAAT	42	15	53	44
636372	-1	6	GCW_02685	TATAAT	285	379	474	723
637167	-1	6	GCW_02685	TAAAAT	7	43	64	86
638211	-1	5	GCW_02690	TATAAT	73	128	205	246
639434	-1	6	GCW_02695	TAAAAT	7	16	17	29
639815	-1	6	GCW_02695	TAGAAT	60	82	107	143
641047	-1	7	GCW_02700	TATAAT	416	503	3017	4769
641904	-1	5	GCW_02705	CATAAT	49	41	68	122
646454	-1	6	GCW_02725	TATAAT	1138	1357	1552	1609
650296	-1	5	GCW_02740	TATAAT	1004	634	736	1042
652525	-1	6	GCW_02750	GATAAT	16	20	1	11
653996	-1	6	GCW_02755	TAAAAT	13	8	12	24
654017	-1	6	GCW_02755	TATATT	7	5	1	1
655343	-1	7	GCW_02760	TATTAT	125	161	80	137
657354	-1	6	GCW_02765	TAAAAT	161	235	203	239
658586	-1	6	GCW_02770	TAAAAT	5	7	0	3
659387	-1	6	GCW_02770	TATAAT	33	38	77	99
660679	-1	6	GCW_02770	TAGAAT	35	29	85	130
662183	-1	6	GCW_02785	TATAAT	1373	3248	4367	7724
664539	-1	6	GCW_92794	TAAAAT	34	68	305	203
667656	-1	5	GCW_02805	TAAAAT	13	18	38	63
670295	-1	6	GCW_02820	TATGAT	347	655	244	214
671261	-1	5	GCW_02825	TAAAAT	21	25	10	6
671668	-1	6	GCW_02825	TATAAA	8	31	139	357
672143	-1	6	GCW_02830	TATAAT	14	3	19	16
677007	-1	6	GCW_92846	TATAAT	15	8	5	8
678824	-1	6	GCW_92854	TAAAAT	132	103	333	300
683401	-1	6	GCW_02865	TATAAT	12	12	23	29
685784	-1	6	GCW_02890	TAGAAT	1457	1574	1140	2004
685811	-1	6	GCW_02890	TATAAT	28	31	262	272
686288	-1	6	GCW_02890	TATAAT	24	52	78	108
686297	-1	6	GCW_02890	TATAAT	31	19	51	126
686561	-1	6	GCW_02900	TAGAAT	4696	5795	21593	31370
696423	-1	6	GCW_02935	TATAAT	10063	11548	22389	25196
709946	-1	6	GCW_02965	TATAAT	137	113	59	57
710263	-1	6	GCW_02965	TATAAT	2408	1397	3618	2695
711619	-1	6	GCW_02975	TAAAAT	510	274	3552	2622
711930	-1	6	GCW_02975	TAAAAT	9	6	35	27
712281	-1	6	GCW_02980	TATAAT	358	586	362	533
716040	-1	6	GCW_02995	TAAAAT	1287	2449	2148	3926
717908	-1	6	GCW_03005	TATAAA	699	657	1838	2296
718174	-1	6	GCW_03010	TAAATT	80	106	126	173
718199	-1	6	GCW_03010	TAAAAT	9816	8620	14961	20734
720116	-1	6	GCW_03020	TAGAAT	629	488	424	622
723355	-1	5	GCW_03035	TAAAAT	24	23	65	85
724034	-1	5	GCW_03040	TATAAT	9549	12239	17070	24319
726241	-1	6	GCW_03045	TATAAT	300	221	832	664
730597	-1	6	GCW_03070	TAAAAT	49	57	96	89
730654	-1	6	GCW_03070	TATAAT	217	329	148	355
732769	-1	5	GCW_03075	TATAAT	3246	3905	9900	10070
738619	-1	6	GCW_03095	TAAAAT	9	8	60	71
740243	-1	6	GCW_03110	TATAAT	96	115	485	654
740285	-1	5	GCW_03110	TATAAA	17	30	26	26
750543	-1	6	GCW_03135	TAAAAT	49	38	419	338
759887	-1	5	GCW_03165	TAAAAT	1090	1509	4904	8334
761786	-1	5	GCW_03165	TAAAAA	198	160	257	440
763427	-1	5	GCW_03170	TATAAT	94	114	56	151
764206	-1	6	GCW_03170	TAAAAT	25	29	6	7
764487	-1	5	GCW_93171	TAAAAT	24	26	35	69
769561	-1	5	GCW_03195	TATAAA	94	114	56	151
770340	-1	6	GCW_03195	TAAAAT	39	26	31	27
770623	-1	5	GCW_03200	TAAAAT	24	26	35	69
771932	-1	7	GCW_03205	TAGAAT	244	252	247	356
772000	-1	6	GCW_03205	TAAAAT	28	70	83	119
772810	-1	6	GCW_03210	TATTAT	242	370	188	338
776500	-1	6	GCW_03220	TATAAA	12	18	2	7
777325	-1	6	GCW_03230	TAAAAT	83	65	148	158
777484	-1	6	GCW_03230	TAAAAT	44	33	39	46
780279	-1	6	GCW_03235	TATAAT	36	32	18	14
780389	-1	6	GCW_03240	TATAAT	79	294	25	32
783213	-1	5	GCW_03255	TAAGAT	249	592	155	312
783493	-1	6	GCW_03255	TATATT	59	137	184	302
786545	-1	7	GCW_03275	TAAAAT	114	129	321	406
789381	-1	6	GCW_03290	TATAAT	2290	2534	7918	7977
790527	-1	6	GCW_03290	TATAAT	67	54	448	430
791787	-1	6	GCW_03300	TAAAAT	46	60	679	489
793763	-1	6	GCW_03310	TATAAT	14	9	37	53
794035	-1	7	GCW_03315	GATAAT	107	129	41	60
798334	-1	6	GCW_03330	TAAAAT	29	13	10	9
804092	-1	6	GCW_03345	TAAAGT	123	190	161	228
806830	-1	5	GCW_03350	TAAAAT	11	23	32	66
811458	-1	6	GCW_03360	GATAAT	574	767	2039	2494
813804	-1	6	GCW_93362	TATAAT	6	3	43	39
817331	-1	6	GCW_03370	TATAAT	527	790	1607	1609
818021	-1	6	GCW_03370	TATAAT	17	23	120	193
820473	-1	6	GCW_03380	CATAAT	344	320	186	209
821866	-1	6	GCW_03390	GATAAT	30	64	44	69
824922	-1	6	GCW_03400	TAATAT	370	515	516	896
825488	-1	6	GCW_03400	TAGAAT	61	128	138	128
832587	-1	5	GCW_03430	TATAAT	3827	3624	2750	4167
834967	-1	6	GCW_03440	TAAAAT	19	16	117	114
835747	-1	6	GCW_03440	TAATAT	26	29	15	4
836931	-1	6	GCW_03450	TATAGT	119	177	28	41
836952	-1	6	GCW_03450	TAAAAT	2587	2471	3763	5331
838545	-1	5	GCW_03465	TAAAAT	8	2	190	308
838568	-1	6	GCW_03465	CAAAAT	31	26	58	60
838641	-1	6	GCW_03465	TAAAAT	88	81	410	333
841115	-1	5	GCW_03475	TATAAT	1340	1608	1991	2516
843004	-1	6	GCW_03475	TATAAT	106	94	414	596
844191	-1	6	GCW_03495	TATAAT	1698	978	1290	1638
846111	-1	6	GCW_03500	TATAAT	12	21	19	12
847736	-1	6	GCW_03520	TATAAT	700	1015	800	1508
850499	-1	5	GCW_03550	TAGAAT	415	349	2229	2672
852401	-1	6	GCW_03555	TAGAAT	3894	2308	17055	23309
852774	-1	6	GCW_03560	TATAGT	871	1138	1001	1690
854988	-1	6	GCW_03565	TAAAAT	2660	3486	3528	6366
857044	-1	7	GCW_03575	TAGAAT	45	67	19	25
860529	-1	6	GCW_03595	TAAAAT	177	305	28	110
862944	-1	5	GCW_03605	TAGAAT	18	5	73	57
863046	-1	6	GCW_03605	TAAAAT	16	37	3	8
863074	-1	5	GCW_03605	GAAAAT	19	17	44	54
866395	-1	6	GCW_03605	TATAAT	6	6	1	7
868438	-1	6	GCW_03640	TATAAT	49	87	191	194
868474	-1	6	GCW_03640	TAAAAT	12	21	29	20
868681	-1	6	GCW_03640	TAAAAT	8	6	2	1
881246	-1	6	GCW_03640	TAAAAT	565	324	1793	2148
893342	-1	6	GCW_03640	GATAAT	15	29	149	195
893828	-1	5	GCW_03640	TAAAAT	68	210	1369	1252
895210	-1	6	GCW_03750	TATAAT	8	5	22	25
906934	-1	6	GCW_03780	CATAAT	96	156	6	40
909784	-1	5	GCW_03795	TAAAAT	21	37	24	38
909791	-1	6	GCW_03795	TAAAAA	16	35	9	7
918905	-1	6	GCW_03805	TAAAAT	8	12	39	37
920288	-1	6	GCW_03805	CATAAT	17	16	5	10
920827	-1	6	GCW_03805	TATATT	7	3	61	44
920906	-1	6	GCW_03805	AAAAAT	35	33	99	126
921036	-1	6	GCW_03835	TAGAAT	280	357	1169	1023
921133	-1	6	GCW_03835	TAATAT	16	12	16	24
922212	-1	5	GCW_03840	TATAAT	934	1089	2884	5005
922379	-1	7	GCW_03840	TAAAAT	6	14	30	57
927148	-1	5	GCW_03845	TAAAAT	7	3	25	28
927284	-1	6	GCW_03845	TAGAAT	207	334	891	1159
927591	-1	5	GCW_03845	TAAAAT	10	6	37	57
928245	-1	5	GCW_03845	TAAAAT	8	6	89	105
928431	-1	6	GCW_03845	TATAAT	79	136	689	1030
931540	-1	6	GCW_93852	TAAAAT	324	405	185	438
932658	-1	6	GCW_93852	TAAAAT	34	57	285	292
933633	-1	6	GCW_93852	TATAAT	162	492	520	515
934121	-1	6	GCW_03860	TATAGT	132	162	61	145
934130	-1	6	GCW_03860	TAATAT	5889	6149	7539	10016
934205	-1	6	GCW_03860	TATGAT	29	35	17	39
935347	-1	6	GCW_03865	TATATT	13	15	45	51
935867	-1	6	GCW_93874	GATAAT	62	104	197	160
937227	-1	5	GCW_93874	TAAAAT	10	8	10	13
939550	-1	7	GCW_93874	TATCAT	9	11	4	5
941666	-1	5	GCW_93874	TAAAAT	62	173	323	372
943461	-1	5	GCW_03915	TATAAT	18	23	10	16
945945	-1	6	GCW_03925	GATAAT	10	18	4	4
946564	-1	5	GCW_03930	TAAGAT	11	15	13	18
952733	-1	6	GCW_03945	GATAAT	57	114	81	113
957247	-1	5	GCW_03960	TAAAAT	510	514	1610	1643
959294	-1	6	GCW_93971	TAAAAT	20	34	513	544
959875	-1	6	GCW_93971	TATAAT	1042	1058	4367	4992
960558	-1	6	GCW_03980	TATAAT	248	316	1243	1523
961323	-1	6	GCW_03980	TATAAT	36	61	201	330
962822	-1	6	GCW_03985	TATAAT	182	388	233	694
965078	-1	7	GCW_03990	TATAAT	57	69	336	231
966562	-1	6	GCW_04000	TATAAT	120	142	377	413
969521	-1	5	GCW_04010	TAAAAT	427	589	476	487
972464	-1	6	GCW_04025	TATAAT	311	207	162	238
976087	-1	6	GCW_04045	TAGAAT	8	6	14	13
979347	-1	6	GCW_04060	TAGAAT	9	6	26	12
983251	-1	6	GCW_04070	TATAAT	2805	3489	885	3156
983583	-1	6	GCW_04070	TAAGAT	17	36	7	12
985424	-1	6	GCW_04080	TAAAAT	134	132	203	226
24098	1	7	GCW_90102	TATAAA	1	5	8	9
25608	1	7	GCW_00110	TATAAT	13	9	38	44
60224	1	6	GCW_00245	TAGAAT	1	8	7	9
140421	1	6	GCW_00595	TAGAAT	27	55	146	232
144566	1	6	GCW_90601	TAGAAT	27	55	146	232
282564	1	6	GCW_01240	CATAAT	3	7	5	11
300753	1	6	GCW_01270	TATAAT	5	13	7	18
306261	1	6	GCW_01295	TATGAT	1	5	28	77
345401	1	6	GCW_91455	GATAAT	4	10	5	6
346883	1	6	GCW_91455	TATAAA	1	9	25	45
348029	1	6	GCW_91455	TATAAT	0	6	16	34
402508	1	5	GCW_01740	TAAAAT	11	33	40	40
432160	1	6	GCW_01850	TAGAAT	0	5	9	10
439059	1	6	GCW_01885	TATAAT	4	7	25	33
456370	1	6	GCW_01935	TAGAAT	1	12	9	20
486884	1	5	GCW_02065	TAAAAT	3	5	32	27
533920	1	5	GCW_92276	TATAAA	3	13	11	13
549845	1	6	GCW_02345	TAAGAT	1	11	7	21
556441	1	6	GCW_02365	TAAAAT	3	12	9	20
564001	1	5	GCW_02425	TATACT	3	7	7	14
664575	1	6	GCW_02835	TAAAAT	1	9	8	9
766680	1	6	GCW_03245	TAAAAT	3	7	10	18
802107	1	6	GCW_93396	TAGAAT	1	9	19	58
806177	1	5	GCW_93396	TAGAAT	2	6	18	11
808381	1	6	GCW_93396	TATAAT	0	5	8	8
873441	1	7	GCW_03670	TAAACT	4	12	20	27
898465	1	6	GCW_03765	TAAAAT	4	12	12	8
39383	-1	6	GCW_00100	TATAAT	1	5	15	14
49841	-1	6	GCW_00100	TATTAT	1	8	13	21
86127	-1	6	GCW_00270	TATATT	1	8	12	26
89202	-1	6	GCW_00405	TATAAT	4	7	7	9
132180	-1	6	GCW_90538	GATAAT	3	8	13	11
237356	-1	5	GCW_00980	TAGAAT	2	7	5	12
249924	-1	6	GCW_00980	TATAAT	2	5	11	32
341074	-1	6	GCW_01235	TATTAT	3	11	16	18
350460	-1	7	GCW_01235	TATAAA	3	7	5	7
351887	-1	5	GCW_01235	TATAAT	4	21	18	25
359574	-1	5	GCW_01235	TATCAT	18	29	38	49
362130	-1	6	GCW_01235	TAAAAT	4	11	29	62
423821	-1	5	GCW_01820	TAAGAT	52	59	45	198
457896	-1	5	GCW_91909	TAGAAT	2	6	18	11
485985	-1	6	GCW_92057	TAAAAT	3	8	25	14
487218	-1	6	GCW_92057	TAAAAT	4	6	20	37
553050	-1	6	GCW_02335	TATAAT	3	5	25	21
582901	-1	6	GCW_92452	TATAGT	0	5	9	22
586882	-1	5	GCW_92454	TAAAAT	1	6	16	30
664169	-1	5	GCW_92794	TAAAGT	3	8	24	30
740259	-1	7	GCW_03110	TAAAAT	10	9	169	173
746295	-1	5	GCW_03130	TAGAAT	5	14	31	36
775276	-1	5	GCW_03215	CATAAT	5	7	15	32
783198	-1	5	GCW_03255	TAAAAT	8	8	12	18
790254	-1	5	GCW_03290	TAAAGT	6	25	40	84
828648	-1	6	GCW_03415	GATAAT	4	17	25	33
888810	-1	6	GCW_03640	TAAGAT	3	8	9	11
896865	-1	7	GCW_93752	TATATT	8	12	417	323
910513	-1	6	GCW_03800	TATTAT	3	12	7	5
951082	-1	6	GCW_03930	TATAAT	0	5	17	7
1551	1	5	GCW_00005	TAAAAT	0	3	67	116
5478	1	5	GCW_90016	TAAATT	0	0	7	8
8341	1	6	GCW_00030	TAAGAT	30	54	63	65
12896	1	6	GCW_00060	TAGAAT	3	1	9	7
16886	1	5	GCW_90093	TAAAAT	2	2	62	74
23291	1	6	GCW_90102	TAAAAT	1	0	12	18
23884	1	6	GCW_90102	TAGAAT	6	2	7	8
74217	1	6	GCW_00345	TAGAAT	5	10	23	29
74581	1	5	GCW_00345	TAGAAT	4	2	46	44
84951	1	5	GCW_00410	TATTAT	1	4	24	21
96347	1	5	GCW_90442	TAAAAT	22	18	172	308
106640	1	6	GCW_00475	TAATAT	743	526	3453	3260
115811	1	7	GCW_00510	TAAAAT	1	3	29	24
116387	1	5	GCW_00510	TAAAAT	188	269	438	672
122039	1	5	GCW_00545	TATTTT	0	0	10	11
129032	1	5	GCW_00550	TAAAAT	2	3	38	75
131107	1	5	GCW_90556	TAAAAT	1	0	12	10
134324	1	6	GCW_00585	TAAAAT	4	2	55	53
139038	1	5	GCW_00590	TATATT	12	14	34	48
143159	1	5	GCW_00600	TATATT	12	14	34	48
173401	1	6	GCW_00725	TATAAT	2	1	8	9
183789	1	6	GCW_00805	TAAATT	5	9	24	23
184093	1	5	GCW_00805	TAGAAT	9	24	111	174
210105	1	6	GCW_00985	TATATT	1	2	7	23
217804	1	7	GCW_01010	TAAAAT	646	659	457	699
225895	1	6	GCW_01045	TATAAT	15	12	19	22
249523	1	6	GCW_01100	TATAAT	15	15	44	45
250560	1	5	GCW_01105	TATAAT	9	9	160	140
253785	1	7	GCW_91142	TAGAAT	3	2	58	60
256086	1	5	GCW_01150	TAAAAT	2	1	5	12
265608	1	6	GCW_01175	TAAAAT	1	1	11	11
283068	1	6	GCW_01240	TAAAAT	4	3	28	25
292867	1	5	GCW_01255	GATAAT	2	0	16	16
308747	1	6	GCW_01315	TAGAAT	10	4	24	18
310430	1	6	GCW_01325	TAGAAT	3	2	7	17
328695	1	6	GCW_01390	GATAAT	1	0	23	21
345722	1	5	GCW_91455	TAAAAT	3	5	9	11
346522	1	6	GCW_91455	TAAAAT	0	0	11	15
346664	1	5	GCW_91455	TAAAAT	4	1	14	17
347198	1	6	GCW_91455	TATAAA	1	2	39	74
350320	1	6	GCW_01475	TATAAT	1	0	17	9
351638	1	5	GCW_01480	TAATAT	2	0	23	34
352381	1	6	GCW_91481	TATGAT	3	1	5	5
355034	1	7	GCW_01500	TAGAAT	6	8	74	155
359584	1	6	GCW_01525	TATAAT	2	0	14	7
362380	1	6	GCW_01530	TATAAT	0	0	31	51
364709	1	5	GCW_01560	TAAAAT	2	1	5	10
365721	1	6	GCW_01560	TAAATT	1	0	36	49
366734	1	6	GCW_01560	TAATAT	1	4	13	17
367078	1	7	GCW_01560	TAATAT	21	23	10	20
371113	1	5	GCW_01575	TATTAT	14	5	226	179
372927	1	6	GCW_01585	TAATAT	5	9	36	22
380726	1	5	GCW_01625	TAAATT	6	5	16	23
386993	1	6	GCW_91651	TATAAT	1	3	8	5
387530	1	7	GCW_91651	TAAAAT	2	8	13	12
399792	1	5	GCW_01720	TAAAAT	6	2	8	11
418262	1	7	GCW_01825	TAAATT	0	3	12	28
428573	1	7	GCW_01845	TATAAT	0	2	35	41
434697	1	5	GCW_91851	TATAAA	8	5	35	24
440888	1	5	GCW_01885	TAAAAT	0	1	14	12
442390	1	6	GCW_01885	TATAAT	0	1	9	5
447323	1	7	GCW_01900	TAAAAT	26	5	79	118
460490	1	7	GCW_91947	TAAAAT	3	3	11	21
464255	1	5	GCW_01960	TAAAAT	1	1	7	35
472788	1	6	GCW_02010	TAAAAT	4	2	13	14
487344	1	5	GCW_02065	TAAGAT	0	0	12	7
545248	1	5	GCW_02345	TAAAAT	0	0	9	9
579203	1	5	GCW_02480	CATAAT	22	36	69	130
582086	1	5	GCW_02480	TAAATT	0	1	10	8
586879	1	5	GCW_02480	TAGAAT	0	1	6	7
592219	1	6	GCW_02480	TAAAAT	3	3	42	68
599275	1	7	GCW_02505	TAAAAT	1	0	12	9
613169	1	6	GCW_02595	TAAAAT	0	1	5	8
621129	1	7	GCW_02650	GATAAT	0	2	19	10
627451	1	6	GCW_02775	TATAAT	0	4	22	30
630439	1	5	GCW_02775	TAAAAT	1	0	6	11
636717	1	5	GCW_02775	TAAAAT	3	0	43	54
639158	1	6	GCW_02775	TATATT	1	1	6	5
643696	1	6	GCW_02775	TAAAAT	3	0	9	17
661711	1	6	GCW_02835	TAAAAT	2	0	5	7
664203	1	7	GCW_02835	TAAAAT	0	0	5	6
671750	1	6	GCW_02835	TAAAAT	1	0	11	6
681561	1	5	GCW_92861	TAATAT	1	2	12	15
712620	1	6	GCW_02985	TAAGAT	2	8	6	14
712874	1	5	GCW_02985	TATAAT	2	0	10	7
712999	1	6	GCW_02985	TATAAT	4	4	99	114
713236	1	5	GCW_92996	TAAAAT	3	6	117	102
736637	1	6	GCW_03115	GATAAT	1	2	5	10
740318	1	6	GCW_03115	TAAGAT	1	3	19	14
759247	1	5	GCW_03245	TAAAAT	1	4	7	5
771563	1	6	GCW_03245	TAAAAT	3	1	5	10
820405	1	6	GCW_93396	TAAAAT	1	1	7	19
833988	1	5	GCW_03470	TAAATT	4	1	9	7
838704	1	7	GCW_03470	TAAAAT	9	6	129	85
853498	1	6	GCW_03600	TAAAAT	1	0	11	14
864714	1	6	GCW_03615	TATAGT	3	0	14	12
869177	1	6	GCW_93654	TAAAAT	1	1	7	10
871405	1	6	GCW_03655	TAAGAT	5	3	15	8
879975	1	6	GCW_03690	GATAAT	14	18	23	43
881675	1	6	GCW_03695	TAAAAT	1	2	9	5
883232	1	6	GCW_03705	TAGAAT	28	44	94	80
885152	1	5	GCW_03710	TAGAAT	7	1	6	6
896973	1	6	GCW_03760	GATAAT	0	2	6	7
897233	1	5	GCW_03760	TATAAA	4	3	19	8
902985	1	5	GCW_93806	TAAGAT	0	0	5	6
917134	1	6	GCW_03875	TATCAT	0	1	6	9
925380	1	6	GCW_03875	TAGAAT	2	2	7	17
929185	1	6	GCW_03875	TAAAAT	2	4	5	7
933345	1	6	GCW_03875	TATAAT	2	3	10	29
937052	1	5	GCW_03890	TATAAT	4	8	96	197
941073	1	5	GCW_93902	TAAATT	3	8	24	45
942336	1	6	GCW_03935	TAAAAT	2	4	12	16
943192	1	7	GCW_03935	TAAAAT	2	1	8	15
945966	1	6	GCW_03935	TATCAT	53	50	80	94
966852	1	5	GCW_04030	TAGAAT	1	0	15	9
719	-1	6	NA	TAAAAT	1	1	24	25
1838	-1	6	NA	TAAAAT	0	2	54	50
13719	-1	5	GCW_00015	TAAGAT	2	0	6	6
16400	-1	6	GCW_90066	TATAAT	1	5	32	24
40717	-1	5	GCW_00100	TAAAAT	2	1	7	10
55435	-1	6	GCW_00100	TAAATT	1	3	5	7
81662	-1	6	GCW_00270	TATAAT	3	0	6	9
88935	-1	6	GCW_00405	TAAAAT	4	1	5	22
109934	-1	6	GCW_00430	TAAAAT	2	1	8	7
111089	-1	5	GCW_00430	TAAAAT	1	3	9	18
126180	-1	6	GCW_00535	TATTAT	2	3	7	16
127672	-1	5	GCW_90538	TAAAAT	1	0	27	19
130992	-1	7	GCW_90538	TATAAA	3	0	5	13
133920	-1	6	GCW_90538	TAAAAT	1	0	8	14
187020	-1	5	GCW_00810	TAAGAT	2	0	9	7
197235	-1	5	GCW_90867	TAAAAT	0	0	17	34
205958	-1	5	GCW_00900	TAAAAT	0	2	6	9
207018	-1	6	GCW_00900	TAAAAT	0	2	8	10
212379	-1	6	GCW_00980	TAAAAT	2	2	27	10
212537	-1	6	GCW_00980	TAAAAA	0	0	14	20
230568	-1	5	GCW_00980	TAAAAT	2	0	9	14
236027	-1	5	GCW_00980	TAGAAT	2	0	209	256
236417	-1	5	GCW_00980	TATAAT	2	4	7	14
255746	-1	5	GCW_00980	TAGAAT	4	1	17	19
270146	-1	6	GCW_00980	TATAAT	3	4	26	52
278753	-1	6	GCW_01200	TAAAAT	3	0	7	7
285352	-1	6	GCW_01235	TATAAT	1	4	20	21
303520	-1	6	GCW_01235	TAAGAT	0	1	8	10
332264	-1	7	GCW_01235	TATAAT	1	2	12	10
332272	-1	5	GCW_01235	TATAAT	1	2	17	9
344848	-1	5	GCW_01235	TAAAAT	0	0	13	14
344902	-1	5	GCW_01235	TATTAT	1	1	44	65
345379	-1	5	GCW_01235	TATCAT	0	0	9	11
348873	-1	6	GCW_01235	GATAAT	0	0	16	14
351280	-1	5	GCW_01235	TAAAAT	0	1	18	15
352544	-1	6	GCW_01235	TAAAAT	2	9	40	34
358868	-1	7	GCW_01235	TAAAAT	4	6	59	72
360529	-1	6	GCW_01235	TATAAT	2	1	9	12
361422	-1	5	GCW_01235	AAAAAT	0	0	11	14
370127	-1	6	GCW_01555	TATAAT	0	3	18	19
370749	-1	6	GCW_01555	TAATAT	1	1	5	5
405563	-1	6	GCW_01680	TAGAAT	2	0	5	7
409726	-1	6	GCW_01680	TAAAAT	1	2	6	7
429740	-1	5	GCW_01820	TAAAAT	0	3	16	15
468771	-1	5	GCW_01965	TAAGAT	1	10	19	50
472881	-1	6	GCW_01995	TAAAAT	1	1	15	17
489147	-1	5	GCW_92057	TAAAAT	2	3	5	9
492794	-1	6	GCW_92057	TAAAAT	1	2	11	16
550894	-1	5	GCW_02330	TATAAT	326	618	697	952
565623	-1	5	GCW_02395	TAAAAT	2	8	66	91
579890	-1	5	GCW_92417	TAAAAT	1	0	12	10
582109	-1	5	GCW_02440	TAAAAT	0	0	8	5
582192	-1	6	GCW_02440	TATACT	1	3	17	21
586552	-1	5	GCW_92454	TAAAAT	1	0	6	5
593602	-1	5	GCW_02475	TATAAT	12	22	63	93
599362	-1	5	GCW_02500	TAATAT	4	4	24	34
606122	-1	6	GCW_02545	TATTAT	16	12	48	49
608529	-1	6	GCW_02545	TATAAA	0	3	19	23
617616	-1	7	GCW_02600	TAATAT	1	0	18	20
618456	-1	6	GCW_02605	TATAAT	3	1	36	22
630374	-1	6	GCW_02660	TATAAT	14	18	46	60
632123	-1	6	GCW_02670	TAAAAT	10	6	28	29
641893	-1	6	GCW_02705	TATAAT	0	3	7	7
664472	-1	6	GCW_92794	TATAAA	2	1	27	31
694834	-1	6	GCW_02925	TAAATT	5	20	15	17
712737	-1	6	GCW_02980	TAGAAA	0	2	15	25
716034	-1	6	GCW_02995	TATAAT	7	3	71	96
716999	-1	5	GCW_02995	TAAGAT	4	7	24	33
717436	-1	5	GCW_02995	TAAAAT	4	3	45	52
732851	-1	6	GCW_03075	TATATT	4	5	62	84
733344	-1	5	GCW_03075	TATAAA	0	0	5	6
740279	-1	6	GCW_03110	TATAAT	6	2	27	46
753199	-1	5	GCW_03140	TAAATT	2	4	89	46
754329	-1	6	GCW_03145	TAATAT	2	1	59	67
765250	-1	5	GCW_03180	TATAAA	1	1	24	35
767594	-1	5	GCW_03180	TAAATT	0	1	27	36
767754	-1	6	GCW_03180	TAAAAT	2	1	13	12
790569	-1	5	GCW_03290	TAAGAT	27	27	54	83
790579	-1	7	GCW_03290	GATAAT	5	7	25	35
812140	-1	6	GCW_03360	TAAAAT	1	1	11	11
813926	-1	6	GCW_93362	TAAAAT	0	3	5	8
840168	-1	5	GCW_03465	TAAAAT	0	2	19	19
862960	-1	6	GCW_03605	TAATAT	0	0	12	11
895449	-1	6	GCW_03750	TATAAT	1	2	11	15
923351	-1	5	GCW_03840	TATGAT	1	1	40	47
927422	-1	6	GCW_03845	TAAAAT	3	1	130	154
931578	-1	7	GCW_93852	TATGAT	2	2	5	6
941723	-1	5	GCW_93874	TAAAAT	0	3	9	13
945388	-1	6	GCW_03915	TAAGAT	2	4	10	11
945929	-1	6	GCW_03925	TAAACT	1473	2280	13163	21425
952294	-1	5	GCW_03930	TAGAAT	1	2	24	15
952837	-1	7	GCW_03945	TATAAT	14	15	62	81
972856	-1	5	GCW_04025	TAAAAT	0	3	8	7
976142	-1	6	GCW_04045	TATAGT	0	1	6	11

## Sheet: TableS5-diffexpression
	hs5.qv	hs5.log2FC	hs15.qv	hs15.log2FC	hs30.qv	hs30.log2FC	h2o2.qv	h2o2.log2FC	nacl.qv	nacl.log2FC	stat.qv	stat.log2FC	heat.shock.cluster
GCW_00005	6.71446002025211e-19	1.52198058276269	0.0749433781202479	0.454825974744113	0.625985816329845	-0.0641812518973701	0.0773838258740472	-1.76172266536934	4.93746984217387e-07	-1.52804549419962	0.000155188477480905	-7.04317151364298	c7
GCW_00010	0.027261281048014	0.726778215669607	0.00134634444122084	0.866215218422584	0.0404160211457975	0.523967868363108	0.00508178658912492	-1.99219547928556	2.26473728315612e-06	-1.89298957154274	0.000265668982969613	-3.10178038437693	NA
GCW_00015	0.60752974718409	1.14430216651644	0.0317564407198135	4.5605365431973	2.06669565200209e-07	5.67759603302783	0.416206634669422	3.49035579757393	0.553247501330589	2.82311893639544	0.012639195754418	-4.77935996553614	c3
GCW_00030	0.553271979688567	0.314538807936829	1.01755493397346e-06	-1.41679856034871	7.5063582993305e-22	-2.09569680491953	0.123532308635049	-0.419670858219977	0.449972790143118	0.156075426870203	5.42943024752858e-15	-5.25595556020715	c1
GCW_00035	0.090194033893375	0.601983805888159	0.00844116358237307	-1.42713583033009	0.00038992683389135	-1.69239843768043	0.988203436170855	-0.213548662104273	0.842408391735153	0.0398919607460542	3.15718771821083e-17	-11.2518009131941	c5
GCW_00040	0.271268184928216	-0.194556195296373	3.51231313947023e-11	-1.57543049114414	5.66440113811651e-13	-1.33511226576535	0.52559510660796	-0.120402160025474	0.261999462620152	-0.207885064683477	1.86404652635972e-102	-5.53647775580061	c6
GCW_00045	2.74651987279982e-10	-1.40783117590436	9.41299670841721e-09	-1.50212435310745	0.00915446850571717	-0.462101891796419	0.360893603161412	0.264794313417336	0.240535080017407	0.35595255809971	7.6287890478077e-24	-9.07745532040656	c4
GCW_00050	1.67847277517e-18	-1.28780956912804	1.33264068026462e-05	-0.481927016121634	1.07227209916657e-07	0.692343819673626	2.3027493931396e-10	0.52785129120495	5.55379269494426e-05	0.758728077827309	1.15857292608928e-10	-11.4855056901274	c8
GCW_00055	0.00164650336250067	-0.899803156771189	3.87432085295299e-05	-1.28485875325984	0.0137898728851359	-0.523428996702907	0.518277965393879	-0.222076092799203	0.609836351425544	-0.139292215112117	3.0544738440858e-63	-4.59322998728147	c4
GCW_00060	0.111608815618311	-0.487413376237875	0.0217065267037401	-0.69603376724464	0.0994865544858306	-0.360656956233917	0.807973632790676	-0.0625883427364222	0.0942318625858436	-0.519436184594223	7.85266342335744e-45	-3.57382204210012	NA
GCW_00065	0.928374359444677	0.0215461314740315	0.682568381763743	-0.0711270565876969	0.947019300328638	0.0542174355933751	0.0364907729003639	-0.895183630083335	0.012307650382614	-1.08550861526129	1.98546685001293e-29	-4.25267540598174	NA
GCW_00075	0.061287149137129	-0.419824287733984	1.0616306735932e-06	-1.65496376924788	4.23651489241033e-12	-2.02170841374138	0.000362095412309806	-0.992177499698071	0.00452531930247583	-0.83079033705538	2.83617493680962e-51	-3.71757477537354	c1
GCW_00080	9.87875684330115e-11	0.987972708977567	0.293261137223374	0.417474860350652	7.27747595310576e-07	-1.05924049280695	0.666220213301502	0.411575442018995	1.17630761488586e-05	0.831154525413742	1.95058148157154e-06	-1.41836068230944	c5
GCW_00085	0.00146709104083891	1.25937673441885	0	1.51907511205923	0	1.45625882855807	0.138136657505993	-0.121724162254381	3.07254071365142e-06	0.124975481094022	5.00574117621267e-06	0.785156482141383	c2
GCW_00095	0.143834972585581	-0.384990378588439	6.59773589198536e-06	-1.91925633878216	8.67650048815639e-11	-2.29856349998043	0.807973632790676	0.236915834134495	0.861156815527111	0.147252515580623	1.00710714582688e-16	-1.92755947621619	c1
GCW_00100	0.869880054451386	-0.441407023272625	0.237904426729436	0.66863493168827	0.0384807256778225	0.8568964211577	0.456783481821694	-1.0984825075059	0.832329386006344	-0.132589835253927	0.0396955162606721	-5.85941641923132	NA
GCW_00110	0.0150399212833983	0.588363752508413	1.44732306517163e-19	1.13231412805496	9.92924895969076e-22	1.0122813439558	0.994127296982002	-0.0466075755090847	0.0611141026598715	-0.390507397897258	3.00684907310444e-30	-3.83180386768261	c2
GCW_00115	0.0546703847064075	-0.389316364623122	0.000406431318060016	0.501024971402115	0.000276432096956543	0.448730362351776	0.259298649901	-0.142818722928098	0.841148215564679	0.0401374488189106	3.37694773640118e-30	-4.93522908075387	NA
GCW_00120	0.0470002010714476	-0.811704703760729	0.951228419494887	0.127167453013355	0.951040291254597	0.109209612053217	0.620869293120967	0.625928005313199	0.0970588012096974	1.08675588746802	1.8978477452171e-17	-4.47060966287017	NA
GCW_00125	0.676952846023737	0.0775978839275737	4.15340132601089e-08	1.50526887157705	4.006035493306e-143	1.77026109431929	0.0458314730024129	0.883523330658296	1.64043803835715e-13	1.91473937671131	1.33901369847229e-10	-4.21431965021176	c3
GCW_00135	1.04437349069777e-05	-0.713819564472283	0.0295833422989131	-0.408633102397857	0.00214304020905162	-0.483568235709317	0.0138984233501975	-0.51193578897162	2.50416805238875e-05	0.637947532228907	1.0921294155432e-159	-4.87713537157132	NA
GCW_00140	6.13159123548812e-14	-1.31129566612264	1.13393205565947e-13	-0.762759225867795	6.47198074954202e-11	-0.665391188703589	0.516239864848028	0.299061091572725	4.75902877472513e-05	0.185762238759803	7.8005202994052e-37	-5.0591614014504	c4
GCW_00145	4.4729303833382e-30	-2.07607517242098	1.82661561201985e-06	-1.3819097096505	0.0083700842458001	-0.63593015420979	0.942424530783661	-0.0212404615007706	0.0865745915997966	0.366265273039062	1.71681480265358e-89	-5.93010111019162	c4
GCW_00150	0.0666224814024427	-0.821342808621284	0.525402752704541	-0.306856439952972	0.156995429581788	0.373662474479468	0.976288320220453	-0.115197927635948	0.21379095666959	0.534854385301784	3.95993516351985e-15	-4.24655359558867	NA
GCW_00155	0.892461558662806	0.183715211188511	0.0646247313697411	-1.88087251138835	0.00709877023882066	-2.34072079947768	0.892578479116779	-0.395233481641339	0.656291381476798	-0.671408264275644	1.98133358507775e-12	-1.61528980912737	c1
GCW_00160	0.00460041881593597	0.421334056910609	4.77008130894554e-28	-1.02312014152766	7.79241280320347e-23	-0.793921192441996	0.362030227813958	-0.0956319138167991	6.86845925624158e-22	0.782488198107695	2.32425043189409e-87	-3.94261669042722	c1
GCW_00165	0.784806403040438	0.100354814293617	0.00203729492850567	-0.656057142175744	0.0032913059883002	-0.517799501042134	0.773652474237763	-0.0631095760363287	0.823144422659451	-0.0276341025843276	7.79845889541546e-57	-4.51042152992148	NA
GCW_00170	0.508304882058379	0.200061516597728	5.21351302551829e-17	-2.16348221362986	2.21395004879869e-34	-2.60029464827338	0.18181395043582	-0.413911637351267	0.00145675479395829	-0.605552661619424	0.193743961499241	-1.03086417358965	c1
GCW_00175	0.130784276295995	0.253564512901892	3.78133698601001e-53	-2.77170547835263	5.36436544590718e-129	-3.41534548086285	0.151890965518474	-0.534032042676646	5.8873532723294e-05	-0.555168888802092	7.24986400900375e-30	-4.53756915539936	c1
GCW_00180	0.000367278823209554	0.218264444910368	0	-2.47149543927335	0	-2.78009196373726	1.14798491572755e-05	-0.623478781451659	4.753541262186e-06	-0.735422023448479	1.99831782780143e-26	-4.46643229348763	c1
GCW_00185	1.18116128204922e-11	0.419587592311553	2.320027513024e-206	-2.04420353360764	5.17251874193128e-247	-2.32976929275933	1.02583793599926e-19	-0.660143601669596	8.92181019557009e-06	-0.596274835044259	6.79017139676191e-26	-5.49986435847204	c1
GCW_00190	1.21978164199776e-07	0.819587011095642	7.63641810119676e-08	-1.50793358645718	1.39231363932367e-17	-2.08311907785668	0.239306083719158	-0.584923562562338	0.0247158508147323	-0.570651676380459	3.62510077234761e-28	-4.60767024041039	c5
GCW_00195	3.00864080832581e-17	0.677070752481418	1.74709902143262e-31	-1.41950031875388	4.88390406403585e-101	-2.30091589154171	4.19971228454399e-10	-0.634523438870858	6.82535329671084e-05	-0.589120510907449	1.47426313546297e-35	-6.43374309617281	c5
GCW_00200	5.24634128205937e-24	1.00108184033123	3.10042023980185e-18	-1.14907647014346	1.39647572184164e-64	-1.89262883792308	0.00767039024573779	-0.679194570368074	8.52680340069166e-06	-0.498377828661676	8.12346152381799e-06	-0.978963271532198	c5
GCW_00205	0.000643503721090675	-1.05745757436412	9.30715138045234e-06	-1.97190380851984	2.60285086625251e-10	-2.23239404158267	0.345259320799848	0.512973806146311	0.532562034296095	0.295500825531803	1.34611102146874e-68	-4.33220689081764	c1
GCW_00210	0.000273316786555943	-0.853750944922499	1.80741259391592e-12	-1.53059917011595	2.12283432553469e-27	-2.02562270551805	0.730314162475403	-0.11759671738506	2.13704906326475e-05	0.636113641979613	5.43673233827326e-77	-6.14871892163763	c1
GCW_00215	3.89928684079322e-52	-1.87167681499512	1.15438710780392e-62	-2.21787125403988	7.06709629052952e-68	-2.37227827338856	0.230662705019124	-0.471542533487504	0.00908728823115629	-0.380809483365799	1.66896977058498e-21	-3.3258247601427	c1
GCW_00220	6.28628232993594e-13	-1.95680471363122	4.92199647025738e-10	-2.13075440977609	9.3036329564857e-15	-2.19995027099912	0.182154946669694	-0.369466657780359	0.0388836174526112	-0.718294558226846	3.98672919706195e-45	-3.69342396280429	c1
GCW_00225	5.40699573141713e-56	-1.52196133836817	7.98716475984706e-48	-2.03591923991827	4.07292550654682e-90	-2.2557796130193	0.317777008670379	-0.335220611322784	5.02459916719643e-05	-0.635169011052714	0.000175071808510073	-1.56561743171931	c1
GCW_00230	4.45589351542927e-06	1.07246999252927	0.52945320374612	0.253075539510796	0.0123799667692511	-0.49200068970692	5.78315014392976e-05	0.730451278171753	0.0050497939798504	-0.623810088430325	1.90937403957256e-116	-1.51536309328554	c7
GCW_00235	0.0869166746520993	0.810554303131649	0.342274842385235	-0.376687249781142	9.48118373249544e-05	-1.53872755287615	0.797934021832961	-0.0743979553634428	0.182485868984821	-0.602106354318757	1.0089238864296e-32	-2.96589466731866	c5
GCW_00240	4.81650256027091e-05	0.736771789373417	0.0106359488119111	-0.797079554045032	1.33861588423212e-97	-2.16469731132516	0.732412555123201	-0.196922376521684	6.05836177206657e-05	-0.416668389412415	5.23997678722759e-32	-2.29129313661016	c5
GCW_00245	0.00121237872456336	1.30080977634571	0.953408882493286	0.17962379089367	0.00518477969914983	-1.26219627754564	0.700239419373975	-0.178176350326371	0.0781898613900419	-0.96856879057351	0.140441529528524	-0.13332185702918	c5
GCW_00260	0.429709347194197	0.199239559805292	1.07197500096072e-06	1.5998472896367	3.36055463992138e-87	2.15473373781558	0.175489079509497	1.27128983540709	2.86366065066425e-21	1.82682872267788	1.54799089627913e-09	-10.8325400767959	c3
GCW_00265	0.73704267993851	-0.4100795220336	0.0929184311639085	0.807454237786525	0.0111020847866166	1.0348169469901	0.0230853978198007	1.05272583002265	0.0439838083890243	0.95015336254551	1.37740834122633e-10	-9.27695645091815	c3
GCW_00270	0.116303947069062	0.405479801927807	0.770728106664719	0.0821872772191297	0.503088476336538	0.177705266022862	0.556405218692531	-0.268795010154884	0.398839152457998	-0.235751514255084	1.1503164816994e-24	-4.01623144640507	NA
GCW_00275	7.82202061768436e-08	-1.67230803296383	1.63751655575511e-10	-2.76371666106181	7.35023874194165e-19	-3.39901531240013	0.360893603161412	-0.381406419545707	0.081197683161621	-0.544645819037399	5.64126995673995e-11	-5.31037244268558	c1
GCW_00280	0.00537717201574097	-1.04603864217868	6.36973549121002e-05	-1.84492174387454	7.59847940573071e-10	-2.4412444471006	0.991178897630369	0.00550186221206062	0.434171469867248	-0.355655772160038	5.12698115592162e-46	-4.54661534716083	c1
GCW_00285	0.0259334318336292	-0.671230204702903	1.69825818237477e-05	-1.53444984889352	1.07788243770732e-14	-2.2052218082092	0.87131227329684	0.0681565860523001	0.24830391794834	-0.404518757275532	3.39952808295683e-31	-4.0541344021375	c1
GCW_00290	0.00407568304483328	-0.633711536377096	5.7534138695512e-10	-1.52648170412834	8.1475435750234e-76	-2.34814407054451	0.991265661091196	0.0215569200229861	0.116521049134121	-0.349977901933368	1.61829739218993e-17	-4.12560701711131	c1
GCW_00295	0.0887128841120151	-0.445853589220981	2.94575369220372e-06	-1.19191138524489	1.53654219879591e-105	-1.88318620121703	0.574797989075258	0.251337539421481	0.440348625321152	-0.161955593446457	4.1703884756182e-81	-3.7828113074013	c1
GCW_00300	0.00039057626385594	-0.671545124408023	2.86534100538671e-34	-1.65496687409023	2.63694413157717e-171	-2.07303517024009	0.868191258995095	0.131341066338884	0.525807782721303	-0.2038489885038	5.67360743358288e-18	-3.40606062272009	c1
GCW_00305	0.00936159662901709	-0.618816977470024	1.27849315183498e-16	-1.67542593211402	2.32801181951214e-56	-2.08386282482887	0.905591351412427	0.0872528301434414	0.438986757147772	-0.302583178880077	3.37674819006e-22	-3.37017792486899	c1
GCW_00310	0.0493645671260228	-0.475356471092216	1.03892238523569e-10	-1.40314805892644	1.96475656944991e-40	-1.81069240133298	0.695280961831965	0.118636171310978	0.298876612953607	-0.290267227975221	2.42869613574109e-87	-3.41709326222933	c1
GCW_00315	0.239806171558369	-0.361383585637238	8.27081231807009e-11	-1.37956230616144	5.19180124548095e-38	-1.60267800784439	0.771689869727567	0.130088621119656	0.0241064538443478	-0.432682402434992	1.41391089538627e-28	-2.65155918106954	c1
GCW_00320	0.0010717097223014	-0.767259552458238	2.14550692392419e-12	-1.96567870700903	5.04975697895946e-21	-2.05730023329888	0.331570992946905	-0.237540411897086	0.362739115804707	-0.481581974717702	9.98423364919211e-06	-2.95195846753911	c1
GCW_00325	0.145571215331813	-0.472107106380349	0.000279900256456401	-1.44596561998669	1.36546969583243e-12	-1.74962402989473	0.842703602293075	-0.0700641055783535	0.340611599190166	-0.358099527086424	9.70509255592822e-27	-2.41689714619051	c1
GCW_00330	0.429709347194197	-0.375496162943911	2.39113614787439e-05	-1.23318299566143	1.09196264901192e-09	-1.54064886261692	0.676263649894971	0.270776804671252	0.977450087979295	0.0212394379933869	3.09619668829627e-08	-2.70682796606281	c1
GCW_00335	0.0010717097223014	-0.724430495780448	7.29618116293681e-23	-1.74111919955519	2.97182608398578e-50	-1.86249812314611	0.842703602293075	-0.0623867019125548	0.86813657550257	-0.125319839357163	7.44757049044466e-32	-3.09540258105405	c1
GCW_00340	0.240754944249932	-0.354782616709889	9.06291064712774e-22	-1.31704859122453	3.99612884725928e-77	-1.60082629219628	0.532631910369431	0.123486614098125	0.974247008536026	-0.00771824764234808	4.32030561668627e-74	-3.30718253623433	c1
GCW_00345	0.103051034627802	-0.35990069737019	1.16952480051231e-21	-1.35296849143867	0	-1.59828541302938	0.792079263810812	-0.0142991222729751	0.542616545844084	-0.211002813429854	3.76392098632641e-70	-3.02089164722273	c1
GCW_00350	0.739282695685455	-0.157292365004123	0.0236448894853825	-1.23972636992399	0.00112449326929666	-1.41189078858842	0.905591351412427	0.0360549658036788	0.433121403354288	-0.416746688636588	7.5441707348421e-53	-3.99344911093134	c1
GCW_00355	0.675433228305201	-0.190092020206171	2.328349842981e-12	-1.16969428504769	8.65405596171742e-21	-1.36694983402405	0.976288320220453	0.0300688898973629	0.864723518153124	-0.0942201946230021	1.02210114653311e-57	-4.228056036085	c1
GCW_00360	0.937153363962789	0.060952324795533	0.00825153884455818	-0.950940501014882	2.4521577019249e-05	-1.17575195098808	0.874402467484083	0.0483648023921646	0.976985410586537	0.0334278550611913	7.65662470067109e-16	-3.7894655603189	c1
GCW_00365	0.46885580752877	-0.247260264936671	5.14849712047514e-08	-1.14481522620607	2.81399435649829e-14	-1.2255341486007	0.964963874434848	0.0180258093195729	0.977450087979295	0.00996890960445995	6.83248358544152e-74	-4.38759071251051	c1
GCW_00370	0.399342598710728	-0.248060192137102	0.0105373366812709	-0.618799154577005	0.000113562323633273	-0.814167556710165	0.581547778320472	0.160874591636265	0.560928683703669	-0.186274571745752	2.87900987751282e-45	-4.32544750783788	NA
GCW_00375	0.000967311210482387	-0.422019955396163	7.88694221474307e-13	-0.443324498376487	0.00341823192804628	-0.313344079457934	0.465686960139913	0.185933575107317	0.0567420890636524	0.239173258924083	3.51687395933761e-53	-4.85677406662338	NA
GCW_00380	0.979313855452597	-0.0141614189241892	0.781194590669628	0.0591711577892262	0.638126449777828	0.0706383548022274	0.414814541699476	0.229157039349648	0.569462304130263	0.13628018060917	1.14759747812701e-25	-4.79659297419043	NA
GCW_00385	0.00197192736827335	-0.293950257027918	0.187820078130674	0.147431284694616	0.0208569700234314	0.17492260464228	0.944814848186831	-0.00694643608177259	0.000925598861066702	0.281881639807624	1.61175092044172e-31	-4.16558900584826	NA
GCW_00390	0.836459448961735	0.275514141312119	0.398303690847277	-0.656976584329483	0.071070410439113	-1.33102251733102	0.425309576389095	-0.790200580725688	0.248848181887541	0.883323727003575	2.51520939869172e-117	2.98692969661833	NA
GCW_00405	0.326332400768287	0.358592247382613	6.87040259199834e-43	1.43092924559097	4.55103263914558e-21	1.66562144193302	0.885851164705369	0.0229789591581091	0.000420629299650899	-0.81786964028586	5.24172484464634e-06	-1.46157430148	c3
GCW_00410	6.05822055362382e-05	-0.523696637166983	4.47060396918505e-23	-2.59077734911583	5.57253588997244e-56	-3.493593924921	1.12212895947245e-05	-1.08850675930396	0.0408920321051154	-0.287062076855843	2.62748256142366e-19	-5.70059217034812	c1
GCW_00415	0.0267238677688071	-0.706537543701613	0.000173584985176651	-1.76448777722574	1.05518353381785e-07	-2.25494009126998	0.0143125123758183	-0.96513964842015	0.886156400542273	0.172316405385669	1.41816210341992e-44	-6.20181990470316	c1
GCW_00420	0.00848459621664399	-0.245545083407439	0.556180625054205	-0.0274718981811564	0.930150058677546	0.00716160377847963	5.49694301551134e-41	0.794408581384916	0.000849526278463323	0.394807755598183	3.69551876242587e-20	-2.5953157019061	NA
GCW_00430	0.58262336641897	-0.193300268837469	0.0514129869024261	-0.773655036017924	0.0339228932735935	-0.856574955028074	0.163888431807167	0.808707307743862	0.908819957296851	-0.143153968998885	4.38012651402308e-07	-6.38694314952808	NA
GCW_00435	0.0627993422262495	0.794787223085587	0.595736141575728	-0.0681920927845372	0.0128829298436982	-0.464455335501581	3.878228145639e-08	-0.453701038007182	1.00407831781293e-06	-0.0707564480453815	0.00147200681374369	-1.27247969535796	NA
GCW_00440	2.34449569494934e-92	1.07113757701904	7.86435918324331e-39	0.660174999509517	4.02684381344458e-46	0.536396961919797	0.710393409695054	-0.235232723876365	0.0742065407144939	0.627092898858422	1.02175008050282e-20	-3.39919414594153	c7
GCW_00445	0.140712096398455	0.988978719865623	0.00197927537112618	2.14271318781863	0.0109520403829545	1.74502033540615	0.988226813948178	-0.13794960313645	0.903655526287888	-0.245573537922771	9.42682573387623e-36	-2.20468680933359	c2
GCW_00450	0.00817616406425896	-0.620713250377637	0.00144571966131054	-0.990105761462489	0.105613401840822	-0.311417997160962	0.722585599736639	-0.177293051202842	4.01522949007688e-10	1.23698928334438	4.36949863256365e-284	-4.97237015702141	NA
GCW_00455	8.70115378102508e-11	0.601380952302236	2.01017770085061e-56	0.701994213615478	4.69851357546013e-15	0.473046575110843	0.710393409695054	-0.221341899247887	0.340611599190166	0.115459914983525	3.51187163058956e-50	-4.40032947548922	NA
GCW_00460	0.0112087959627369	0.768547582535454	2.48364698489406e-05	0.954944682628353	0.00162108608130928	0.51731762446285	0.707237719256639	0.0885567887419718	0.721159549907735	-0.0672658085581315	8.31055744360176e-55	-3.66500429061702	NA
GCW_00465	4.37892566617288e-07	1.20991091442768	6.37297657734737e-21	1.8725173757686	1.01370855148455e-23	1.93788304010866	0.596551760329722	0.149203892930146	0.000149309143601826	0.581440556932316	2.09599814761925e-09	-3.10078985965651	c2
GCW_00470	0.116599878635151	0.429933861368758	6.59773589198536e-06	1.12504092843372	4.47677960061541e-10	1.30183456039458	0.853117466069116	0.160630568679833	0.865973557669374	-0.0239271232019735	6.87109420662947e-26	-2.98990603219583	c3
GCW_00475	0.56716439559905	-0.217860040123126	0.131509121865119	-0.416544463224961	0.00330900089807139	-0.625340226420036	0.829555351853903	-0.0774437091074986	0.846689262107066	-0.0702178781552227	6.74973228748807e-72	-4.00954386393619	NA
GCW_00480	0.0101245086416593	-0.614369687843693	0.0906740922880718	-0.279257362226302	0.054828657435594	-0.231364954235941	0.673525709236509	0.0888819050874297	0.618419930759743	-0.0936572976524346	6.03213219420353e-195	-3.85464832339267	NA
GCW_00485	7.38268336238257e-32	-1.03265782715033	0.00139409382492822	-0.383898929161814	0.682873862473682	0.0163887017123621	0.468560978789369	-0.0598186171411932	2.9288284844137e-17	-0.440468087916038	4.21697310784583e-16	-2.90405176530533	c8
GCW_00490	7.57552909016002e-72	-1.97932449548473	0.0204166553516324	-0.680408191817066	0.645367225292331	-0.0364384041796519	0.740050809234082	0.0594071511205794	0.0329931040267436	0.252434782793085	9.16946420509826e-26	-4.39965744301151	c8
GCW_00495	6.44520918184987e-42	-1.25168117840914	0.329573402640559	0.157061620075074	4.55306435174158e-14	0.832494553312173	1.57222494969204e-05	0.351652818570336	0.00484975198406647	0.483052723994258	5.3268383498815e-20	-3.88803881985559	c8
GCW_00500	0.0804755048867872	-0.484128828770906	0.394163798492371	0.247615416030703	0.000270346943886854	0.881820705824325	0.518277965393879	0.372393002871945	0.741258704735136	0.155559663832804	1.10801392379236e-22	-4.15506022332976	NA
GCW_00510	0.060984565650747	0.260295695614143	2.15422736675548e-07	0.715074251656434	4.31265298411195e-43	1.29408222859883	0.269950400043165	-0.214465658681542	0.000465396365978734	-0.512488509759117	1.66727148828002e-50	-3.40044182054318	c3
GCW_00515	0.0091437378874418	1.17678997905082	7.3712991893759e-19	1.94603237448883	1.81945153635491e-139	2.76690484909554	0.290293527780673	0.282062955602821	1.43957747746031e-05	0.816105760514968	0.0845559649804584	-1.26230042934969	c3
GCW_00520	8.98650404648098e-10	1.35116782765495	1.31406398892009e-30	1.36946812600425	8.37822118405489e-33	1.42121325155254	0.944789115246079	-0.172859060914419	0.243128714127685	-0.532282833084713	1.00958737056862e-22	-3.02340089697049	c2
GCW_00525	6.89348225409155e-39	0.896335664931474	1.38749446444595e-05	0.331064325716643	6.69595820222131e-12	0.430795013378107	0.330700672938109	-0.479197154572882	0.0283679082992495	-0.333964224974503	1.17063914690434e-28	-1.99406370627265	NA
GCW_00535	0.0443675023073925	0.866868621371013	1.79924824517237e-18	2.63686548311317	6.32140845748363e-25	3.10355507637106	0.517807186767906	-0.390102285381892	0.595337625584671	-0.241163115483488	0.00958575170153234	-5.40283819953656	c3
GCW_00545	0.000119434196605454	1.19614052777453	4.52160383867479e-66	1.32793180917971	2.75618209917659e-46	0.94073102992119	3.41103340786109e-05	0.964029276086812	6.98671145294363e-12	1.08423055610695	2.85158230973646e-26	-2.73841478127651	c2
GCW_00550	0.000157884147648575	1.20588131729565	2.947311659146e-14	1.34405835149804	5.97314421271237e-11	1.11416819557672	0.0130487888733913	0.786414172215047	0.265800985592967	0.299084103285669	4.46933952802107e-28	-2.38204619597015	c2
GCW_00555	0.018844449884657	0.836907944607758	3.66282025796659e-05	1.11793373387451	4.9785847958385e-05	0.872696139436768	0.000115075440168462	1.00090046222847	0.562774239684992	0.282863552442933	9.41802729657645e-43	-2.38440920425324	c2
GCW_00565	0.00270404726393068	1.04899948598476	1.6263929907445e-174	1.24828389264387	1.6664523928249e-17	0.718378426502863	0.0989254237345394	0.742785163911265	3.79925221101461e-21	-0.58778360014806	1.37415164521611e-46	-5.19357882269601	c2
GCW_00570	0.000564750766031448	1.41917638715769	1.57241876730982e-12	1.93663222791402	1.17160594841029e-10	1.61460642055145	0.000246970731751092	1.22990870940563	0.744690969571627	0.231608254563069	1.61695228517518e-61	-5.73752489395809	c2
GCW_00575	1.35267152593362e-21	1.99184874862515	1.91701795564162e-19	3.65092342320668	3.43425078677913e-61	3.87906761546107	8.51310203071958e-05	1.03940389051532	0.00141672087907117	1.31343302912511	0.0124313696276265	-4.80874483821166	c2
GCW_00580	0.00376560457332499	0.811980641132234	9.37035628582687e-17	1.00000916650819	1.02730020682893e-30	0.746211557966845	7.23877899096553e-05	0.619886751523158	0.781736675317438	-0.0475862543559717	0.000143219516197749	-0.404246952102598	c2
GCW_00585	7.52320913926985e-73	2.02814651862865	1.40949823822327e-34	2.40522924476592	5.01028541752543e-84	2.41370890272132	0.037668853730175	-0.221486746111301	4.43317885430997e-08	0.379408791420323	5.45947852725288e-37	-2.9193032699705	c2
GCW_00590	3.28369690145096e-11	1.47166139576512	1.52950543888849e-14	2.23822281735697	6.07989221371298e-16	2.22881320166014	0.825802582395057	0.0619022350941982	0.867481529055481	0.000250083781622834	4.62788991746881e-25	-2.33390360754254	c2
GCW_00595	0.919321275473419	0.0182930660740404	1.17809971991773e-07	1.28447398771614	1.97817643568028e-07	1.31332647540692	0.408751430854358	0.290838604794132	0.229797221091271	0.399159588425064	1.37805798837311e-21	1.75531370490435	c3
GCW_00600	0.190659475917489	0.387934492249933	6.08134686316892e-07	1.58032851449189	6.98794480647498e-10	1.63106114244882	0.342297775743493	0.394798194751008	0.731251183342802	0.111439145860407	2.77756889602613e-40	-2.38927465336855	c2
GCW_00605	3.24577839779896e-24	-1.89323765124074	3.32201420120211e-07	-1.05283953701713	0.000103639623066693	-0.664919645950697	0.755279501391182	0.18205126213153	0.000127485065984644	0.575198507677376	4.60571782811731e-100	-5.14057916026888	c4
GCW_00610	6.14859666235655e-27	-2.02633189321146	4.50245851437175e-20	-1.48920727221343	2.09224151874864e-07	-0.665841175570924	0.825802582395057	0.0739395534975049	0.873483591389856	-0.0447679175904057	1.07693325071461e-16	-9.01568835873211	c4
GCW_00615	1.87349741964933e-07	-1.69418051214391	0.000400641699456076	-1.29373799190419	0.00596951084578763	-0.729960883622963	0.64152950818473	0.372095643396964	0.974247008536026	0.0535609809228443	9.06890955778517e-161	-5.06055630542812	c4
GCW_00620	1.98422393447254e-12	-1.27922423077048	9.06816983292608e-16	-1.10935922576484	0.00384740578551802	-0.646576918862717	2.91623297841623e-17	0.519273190159597	0.695755895142817	0.0573998493733594	1.05273046846299e-31	-4.14684620470006	c4
GCW_00625	0.0150022585296108	-1.41934079927445	0.0960333193520719	-0.873841122723536	0.216726184142442	-0.457416605288701	0.469738929839472	-0.652679950316672	0.526242157657258	0.689914130990062	9.04890909664914e-20	4.53653379231025	c4
GCW_00630	0.366938094044557	-0.488378651942969	0.932406626116568	0.170203375390153	0.0659793804242179	1.61900033284979	0.854695974532858	0.453137487737608	0.809715700332266	-0.047630740777505	4.11710308427465e-11	-8.39283234003497	NA
GCW_00640	0.0845863358882093	0.672877371980455	0.278199920460861	-0.546183061541075	0.0589804492794593	-0.762678603764304	0.683561790758148	0.217314016603957	0.415662703899452	-0.455933681565833	8.61284221338533e-07	-1.0989233602941	NA
GCW_00650	0.00317096180409933	0.360638487881209	4.73975027695235e-07	-1.01632756018667	3.46418928585336e-17	-1.3402779881642	0.783623679666066	-0.302443421891049	0.675714259066299	-0.184392036205448	4.7496886355973e-119	-4.16570595948517	c5
GCW_00655	0.000183701648951997	0.637212147660286	0.656559389280652	-0.0531161823491111	0.951040291254597	0.0213094541765457	0.663665381641683	-0.131959390297812	0.0794496945042317	0.401507266122746	9.33837610136787e-46	-6.13159165435479	NA
GCW_00660	0.000730102559725667	0.869759929494655	1.12779728030887e-44	1.32684116104486	8.34546434957357e-100	1.64331949240447	0.729979719752257	-0.203662235879694	4.55089014503548e-06	0.865659428954793	5.04476047007752e-18	-4.21126199564597	c2
GCW_00665	0.283658623295496	0.44305121469826	0.711790817755173	0.230220094962091	0.643238703554923	0.230279604764553	0.200327556347178	-0.750619275971641	0.0205896362641472	-1.0909432036208	2.60872267869834e-11	-4.61064848835717	NA
GCW_00670	0.0257297440885065	0.575740353389349	0.000353490852420388	-1.23809344102395	9.24102412209722e-08	-1.61966821482586	0.116182621677362	-0.484125865513795	0.745964765709374	0.145284496171584	7.58490993584983e-30	-2.47736880843478	c5
GCW_00675	0.909477590193987	0.159988165918877	0.0469717284507717	-1.14313227192774	0.000107272884105666	-1.83779854917278	0.64152950818473	-0.244481187385746	0.300674227151132	-0.537247776140962	4.00028589916019e-35	-5.93002602789065	c5
GCW_00685	0.193622490964416	0.392630224295134	0.156807114384137	-0.404740390741008	7.96204566190778e-06	-1.25804350050072	0.514083986898381	0.258470764951767	0.569907336570182	-0.183357582873149	6.17161174772186e-43	-3.6827549972491	c5
GCW_00690	0.23699742219744	0.359428313936359	0.108164265566168	-0.570205595762689	3.30593432961756e-06	-1.35934178487621	0.440035805024787	0.496416047975423	0.293079301416074	-0.330249847725588	4.40977211687334e-87	-3.70668255532768	c5
GCW_00695	0.408427404001984	-0.355227503396025	0.0123736107286817	0.944297899549884	0.0886038604620725	0.626560729492665	0.549881975052583	-0.477628343438752	0.449502557914289	-0.494077289068832	0.762594966796616	-0.262074559431692	NA
GCW_00700	0.877763940632806	0.105144226388227	0.0317768879061848	-0.732993898054925	1.97188096452973e-05	-1.23624672404275	0.18181395043582	-0.404467569755273	0.97905998615155	0.0619252365377783	3.02511447374704e-33	-4.29161288579029	c5
GCW_00705	8.31266619587395e-10	-1.3268450842111	4.58228757862633e-21	-2.39077706364518	5.05080693569718e-26	-2.15550026633364	0.0130487888733913	-0.775917196500544	0.425469131323292	-0.239335819219746	1.74231379319536e-108	-6.87309180087899	c6
GCW_00710	8.93673520254681e-10	-1.03894106216866	7.73200602279789e-65	-1.49999280038471	4.83048814433163e-192	-1.46897154710867	0.268660411467991	-0.843626718350611	0.00113201072227156	-0.476874500331189	1.28185866411066e-15	-8.58050840438423	c6
GCW_00715	0.386894691465892	0.231686296859227	1.60163476255421e-11	-1.73240025302075	6.03643980424215e-28	-2.73524008808801	0.37890551227236	0.327572945715021	0.191768522917792	-0.348036755996439	0.00480545294593298	-4.09091601108948	c1
GCW_00720	0.269181721763266	-0.364539368656721	5.31453596846169e-09	-1.02921488985143	2.71733505688522e-20	-1.3464522879961	0.0501461560269354	0.400759270948208	0.552487846255992	-0.132485695177754	1.6707254739757e-38	-4.29544070636287	c1
GCW_00725	0.00471435278711482	-0.373528966466234	1.71343526249714e-09	-1.22572282447192	2.50554339510753e-32	-1.90836468062037	0.509040762753381	-0.128862243516009	0.25500911655998	-0.245963961899099	1.30394337853679e-83	-3.0287562772479	c1
GCW_00760	0.230845885686857	-0.906605069959395	0.0347394536980018	-2.26850131294291	0.00294991731808783	-2.67465108335755	0.245070164129616	-1.40647453194868	0.864723518153124	0.200912352211102	6.57640341254819e-38	-5.69773895295489	c1
GCW_00765	0.399342598710728	-0.518762893891624	0.00850515021527253	-1.73163942031363	0.000498992987650943	-1.8665048733744	0.167708589130903	-0.866183343927094	0.608416610294646	0.312149213923847	4.32399447949227e-202	-4.78863303064495	c1
GCW_00770	0.000165006139395605	-0.603288405422584	7.23055478363937e-08	-0.880173451012	0.00415460571939889	-0.717846311671959	2.58094690082329e-05	1.21353999757018	9.37108482584472e-05	0.469505892510213	1.62444624500745e-18	-1.19617541925361	NA
GCW_00775	0.384979090985264	0.489434516507858	0.000132569029905632	1.38904842735065	0.0261695031720105	0.860474314515294	0.66726948723177	-0.274348513709937	0.345865733011029	-0.545689789300992	2.87687538402865e-06	-1.50937970445622	c2
GCW_00780	0.0684640240526723	0.680390060333558	0.00929110193481356	1.34063611922636	0.0464676783613623	1.11386583250844	0.895398317292627	-0.0431923948405153	0.014237447356112	1.12346045302782	2.62584839530537e-16	-2.81932762781545	c2
GCW_00785	0.979313855452597	-0.105938186184503	1.83181006085252e-05	0.461220682516239	0.0178246639317972	0.340491274816277	0.748394553040422	-0.184542707812625	0.00020667541074193	0.892198333876049	5.21777914175784e-08	-5.28950841900527	NA
GCW_00790	0.510430044428249	0.124333142754991	0.0139799373610611	0.51991089115795	7.98234820788741e-07	0.540835232957934	0.979076190083008	-0.133629685965475	0.00627555593427797	0.65350222260167	2.80141752240093e-10	-7.19292281361265	NA
GCW_00795	0.415517354243485	0.327365725803352	0.628655516117474	0.162334206929557	0.642509042492505	-0.121149021421513	0.739395387640369	-0.12167187262278	0.234262328389603	-0.334291217618251	4.39131521266949e-65	-1.98794810584248	NA
GCW_00800	4.21110482037707e-07	0.332845816824289	4.0561572061904e-23	0.320020966694567	1.02090522685475e-06	0.346427061821935	0.785935213309532	-0.103102116063319	0.189619382022064	-0.175618209220438	4.23111243211354e-34	-2.11649421588363	NA
GCW_00805	0.328082674527889	0.493848828037282	0.19045528183575	0.553648764982132	0.00623869127378439	1.12001552077182	0.972918948036541	-0.0625108223729542	1.52425791484583e-13	2.36434679794811	0.296570981982261	-2.41505905596771	c2
GCW_00810	0.533550651124387	0.286954407547249	0.000231507316568544	-1.25726776271069	4.99450523248869e-08	-1.54782564062325	0.0239915738093187	-0.760963306902106	0.0178903651631818	-0.877529965679791	7.72427612824903e-11	-6.82549622243351	c5
GCW_00815	0.763176203771501	-0.190967598435543	0.197704743024562	0.460934026662365	0.643040725740243	0.133936416739271	0.570579570823	-1.09496475835106	0.0780142332342765	-1.14503695078737	4.03041837189759e-07	-4.60879466136563	NA
GCW_00820	0.0571096013906694	-0.472169970704698	0.00191163788689734	0.635477773543721	0.036573929096508	0.591712730733597	0.0280089101135483	-1.18243919641834	7.63641726278237e-06	-1.11467953792373	0.000154000858117647	-2.28101310749918	NA
GCW_00825	0.287002710624117	-0.587848803071164	0.174966257077743	-0.770456621029609	0.0222154992247599	-1.08901327483379	0.639592805157329	0.31013341959663	0.911741630733061	-0.0778085933330175	1.2391109093318e-11	-2.18319494147828	c1
GCW_00830	0.480446595846499	-0.414844819007829	0.326999259058014	-0.454070591200161	0.104039049042917	-0.655339864898318	0.355210343429692	0.435784844991504	0.80149658210473	-0.167881116714227	0.00144469816570464	-0.670396703624045	NA
GCW_00835	0.394790295615471	-0.523745167909082	0.106040939624036	-0.793457321412918	0.00924857022061148	-1.11691029643077	0.441816746411854	0.386060038463155	0.555059024247421	-0.320973872661808	0.0260612140131434	-0.797247122740734	c1
GCW_00840	0.197045399592065	-0.704906274635318	0.159604732754883	-0.926903266381382	0.048443625551168	-1.0069621252186	0.639592805157329	0.316042199434438	0.532802993548614	-0.538460745306832	0.250783413835802	-0.684941430003351	c1
GCW_00845	0.00206042029473241	1.07459817256546	0.000244042194035038	0.854004095138041	7.80619863077545e-05	0.831198154850718	0.761236908633252	0.287776076097153	9.52447591982228e-15	1.55982130315924	1.50891746564147e-07	-2.68127848018234	c2
GCW_00850	0.637219296818672	0.176728079506059	0.0342794208505855	0.246675184029826	0.0915889809705627	0.149641472348634	8.20647849405188e-07	-0.598780236009464	0.225323377048966	-0.345490172893998	1.41179343969444e-100	-4.58770854048539	NA
GCW_00855	0.00570225035463214	-0.385135401480367	1.06965240377819e-05	0.658352663661455	1.68759283510035e-26	0.895520441623008	0.0494295171939473	-0.282082880087014	0.980592688489959	-0.0228637578559354	7.86717194916982e-39	-2.59463047376393	NA
GCW_00860	5.16442658573455e-08	0.956369457477487	8.87335602198412e-74	1.63577179633153	3.25808556119282e-132	1.69259112989958	0.195810648159709	-0.16968593357516	0.281878260028634	-0.122684345494832	8.43808078182019e-26	-2.56869469291094	c2
GCW_00865	6.91170684516118e-14	1.47238478055638	5.68577931741084e-94	2.12449466724213	1.1385482056975e-19	1.98146919007803	0.666323447209565	0.34327003556113	7.35834149490416e-44	1.43223852774157	5.98483222422303e-10	-2.82966583938869	c2
GCW_00875	0.210521033240908	-0.198611622645389	2.47556498686107e-11	-1.09130433706215	7.94444230224315e-18	-1.20474349516022	0.00387802282181966	-0.44354005814998	0.865973557669374	0.0429744940388215	9.05136864695285e-32	-5.53544800006304	c1
GCW_00885	0.0214237239108731	0.286351286244335	0.215236252819362	0.1805054867722	0.151725081704142	0.184245753757937	0.0331764154003424	-0.449362902528067	2.44005929106882e-13	-1.18221596958399	1.36023632905812e-23	-3.19943709103849	NA
GCW_00890	0.000317732520690352	-1.26156027675976	0.00193617909405225	-1.3214214937353	0.0853795080571736	-0.489162701376962	0.285126058728749	-0.411596658832194	0.00883137749060213	-1.05723095040651	2.0769727057741e-18	-5.14502279958407	c4
GCW_00895	0.000455835875780412	-0.918743153175248	0.000110609107699429	-1.15125461761618	0.0133183256403316	-0.497920805734761	0.410822507055328	-0.228438825611128	0.182485868984821	-0.369366647358595	2.96414432299866e-195	-9.45281283913713	c4
GCW_00900	0.441060981810374	-0.374056825743494	0.00234106822218854	-0.936655932587051	0.527908948153649	-0.125192506025862	0.100288314447841	-0.536611635116373	0.777349129382881	0.143707148714114	6.01308389799932e-19	-8.37584964934275	NA
GCW_00905	4.78978934401874e-07	0.673485654350937	0.302951407617012	-0.118507847238456	0.524179459837392	-0.111857333159691	4.87510051003227e-08	0.948331411778636	1.08731432753439e-17	-0.824115433162195	2.31700169077405e-05	0.983874046767136	NA
GCW_00960	3.31389355110522e-06	1.50479385120353	0.00951649187979728	0.654598440628291	1.08421210853661e-05	0.88345782077878	0.300605528881531	-0.558919907093866	0.86813657550257	-0.0919972107035409	4.98509185721341e-06	-0.82150274609563	c7
GCW_00965	9.96192662323408e-13	1.47295120606271	1.32229763242124e-06	1.26220633567186	3.83150695928434e-06	1.0440789729399	0.39118707607783	-0.661504004024968	0.414572672243217	-0.428148466443128	5.78858490081715e-38	-2.30802510643182	c7
GCW_00975	1.44097744758907e-36	2.33345359101345	4.49058968556406e-73	2.32775594941779	7.23584285024636e-49	1.73520327963725	0.100288314447841	-0.671540993488978	0.634873712864019	0.0944522409266257	7.5388775057114e-13	-2.71554203740368	c2
GCW_00980	0.000129635578685046	-0.587464751403781	1.72145037751218e-33	-0.84557021712229	6.77786378726151e-22	-1.13769942765314	0.797934021832961	-0.0521964732222742	0.136820499458042	-0.356661684504354	1.63958364093635e-146	-3.10933762916878	c1
GCW_00985	0.248729624994553	0.239946362534766	0.214251287472802	0.0951896807284713	0.0827300325746065	0.105136289507469	1.32861405325995e-10	0.375906060706639	9.52447591982228e-15	0.91438121473336	3.50735428693467e-14	-4.08130469597372	NA
GCW_01000	2.14548123688071e-06	0.110514756222086	0.036809345087612	0.30683435859601	3.3314727845513e-13	-0.376772066740209	0.0124129778190516	-0.6849357429275	7.26567129295779e-72	-0.716960856092502	5.06663282467869e-95	-4.22381786891809	NA
GCW_01005	0.963626810557951	-0.065162811135048	0.00444026811800652	0.210103944037996	0.206333959784279	-0.157590235645547	0.0655595796252331	-0.789740210753575	6.54057368445234e-23	-0.874981687770401	3.54886438632065e-21	-5.94314734313396	NA
GCW_01010	0.105032143492731	-0.295704911629112	7.90309074926323e-07	-0.87714740328525	4.64810960177885e-34	-1.39911491112254	0.416206634669422	-0.317513146030379	0.419160346077131	0.179762908080821	3.00971025713408e-14	-2.87336212048449	c1
GCW_01015	0.98961989426629	-6.15113255832966e-05	0.0893729229080041	-0.692962739014494	0.00207418737687037	-1.07362066584417	0.443658334206816	-0.397039309550731	0.943092105020937	0.0377630876024995	2.08739778768197e-34	-5.13696397870731	c1
GCW_01020	0.000329378687281026	-0.370084575894214	4.95035933618043e-05	-0.443489287228367	1.90689775604718e-15	-0.623224234404448	0.707237719256639	-0.153572769961803	0.722026088803754	0.0916165943820353	8.02107783734317e-96	-4.89581860321023	NA
GCW_01025	0.989296544520949	-0.0448534747456062	0.000453253759892221	0.135495114964863	0.43183511073948	-0.0638820742945292	0.201007052704726	-0.142585045912119	0.693101070738469	-0.0831296718080825	4.33556378885503e-44	-4.70217101268376	NA
GCW_01030	0.979313855452597	0.0583144832529126	0.519704992291089	-0.10306625214819	0.015963127294772	-0.370934782473102	0.000669394111405446	-0.776640109719308	0.4301219161655	-0.234379088753398	7.8986061656656e-67	-4.34121514032375	NA
GCW_01035	2.8762628145428e-06	0.51859880544114	0.132693776975842	0.235408762059226	0.33582802448235	-0.171516931667281	0.0026642179902085	-1.01090560827787	0.0857441683640689	-0.402236746720146	1.85413209855326e-64	-4.88756548800563	NA
GCW_01040	0.752096663339891	-0.137803688488214	0.000142575321015981	-0.891668531985832	2.86827653710305e-16	-1.46902133410025	0.923794508571488	-0.0829121772851877	0.275241064057407	0.302277990472424	5.06809223783535e-93	-5.40267836071133	c1
GCW_01045	0.851102645203424	0.0887431682256246	0.594517158486727	-0.0888495255014661	4.64572534879772e-05	-0.696120483505908	0.988226813948178	0.00128200263682388	0.00922917587053632	0.472563569435613	1.37969572029889e-59	-5.15365843680183	NA
GCW_01050	0.857201767700982	-0.0473727827860841	0.26489546910653	0.194247806353294	0.000186784616699173	-0.544191738264736	0.755279501391182	-0.152095294254114	0.410737716073563	0.203552643821261	1.77395126538718e-81	-4.53763926114715	NA
GCW_01055	0.00492037524968554	0.763653798301668	4.38479717240317e-05	0.929967153354841	0.00116135823348306	0.669716878961932	0.183319969820459	0.66110177126145	4.52759912440868e-11	1.50157505600362	3.88660394724018e-29	-3.94776852573058	NA
GCW_01060	0.210521033240908	0.526932174226626	1.34156062612878e-11	1.62113301894404	2.3095544287203e-09	1.35322688244478	0.317777008670379	0.648593159730479	0.0287090616845197	0.679519590390328	2.51374740414377e-20	-3.62746525584647	c2
GCW_01065	0.351177702420578	-0.216094352082255	0.00386529737520048	-0.942403985161438	4.57051781788251e-05	-1.08438475683311	0.977107605076066	0.0797157839734588	0.810745029896685	0.156376778131033	5.02866908908473e-292	-4.68125121025762	c1
GCW_01070	0.0927976787022886	-0.31563423802751	1.72924406527323e-08	-1.29023351606538	5.57136524527367e-10	-1.10617400277345	0.956740828685122	0.0151128503251066	0.920641945358032	-0.0115729055857052	3.8697086291368e-152	-4.66682755571155	c6
GCW_01075	0.163651177134509	-0.458701273989131	0.00451800187961842	-0.970498606453136	0.00778647364246362	-0.700016811507695	0.762812125326289	-0.0789815947736585	0.973157846753312	0.0702542530097183	2.58856539135228e-111	-4.72293657901686	NA
GCW_01080	6.18929783877665e-22	-1.00284423159201	7.53174608941177e-36	-1.28123274154963	3.14789449123589e-27	-1.15215125363903	0.768693161652616	0.0548875468265653	0.0669651150681833	0.267499948217052	0.133750314841947	-2.67513406013153	c6
GCW_01085	0.453941963364677	-0.158883122043454	7.20553330739215e-18	-0.748159269843862	9.29569994442426e-140	-1.66020245874406	0.345120202548372	0.248422259143132	2.45051900895291e-41	0.662720509028491	6.40202136296949e-32	-4.34808866523876	c5
GCW_01090	0.891064653284967	-0.0327344498475313	0.260200326640331	-0.16290575947885	7.4598037385723e-17	-1.35349362929927	0.577320794884698	0.302620202750072	0.0944266962840348	0.386335471317819	2.35212364873014e-133	-4.43100152492253	c5
GCW_01095	0.905384906966337	0.00484855563886022	3.87432085295299e-05	-0.717623353199897	8.08864467838061e-33	-1.90247734780663	0.997079615416388	-0.0888264153850695	0.25025452652718	0.170370428740851	1.8523207843598e-15	-4.88853990871664	c5
GCW_01100	2.02550023603493e-07	0.226268906794063	0.000854058568144955	-0.389651985573781	1.99150689473927e-25	-1.09663398554025	0.188262881635385	-0.297463625528378	0.475948794782248	0.122157769607293	1.87882070100253e-30	-5.42770867582436	c5
GCW_01105	0.442441926118698	0.296283249022958	0.852020395572843	0.101174157203083	1.40470976100718e-24	-0.815520800661181	0.00865119862549531	-0.452125189687026	0.257142632678519	0.137958722488337	3.63495545514953e-10	-2.18856601189424	NA
GCW_01135	5.89449811919004e-18	-0.757626837920747	0.0674870164776455	-0.527751499906984	5.91942602973965e-50	0.507887313215384	0.00841067065391778	1.50037353108281	0.000729232591734326	0.987235614988258	1.27161228155477e-07	-3.25673568408359	NA
GCW_01140	1.3787233451391e-21	1.39422142855175	1.04766657411304e-90	2.56902084407506	8.02329420627431e-91	2.3152422016344	0.532631910369431	0.162654585993435	0.713346532595097	0.0831896580763001	3.2614161415458e-126	4.10807239635982	c2
GCW_01145	4.7625958434444e-12	-2.61120416705876	3.45733483321849e-10	-3.17562908076639	3.18152687810677e-15	-3.22080387331993	0.863925111566772	-0.0883960135501436	0.832329386006344	-0.0897692074536831	1.75434252289286e-134	-3.74252116768378	c1
GCW_01150	1.38089648890656e-31	-1.26215567014616	2.91850801458517e-19	-1.12942086426838	7.60387266544623e-06	-0.712297475731864	0.689170257941595	0.457668703083963	1.06212921822731e-09	1.46996362497649	1.46373119111738e-18	-2.34178852020606	c4
GCW_01155	0	-1.72170396839346	1.71294765435396e-180	-2.09116880865603	1.00447174635582e-79	-2.18806898119606	0.102627478315726	-0.460445959042024	0.842408391735153	0.0791261521496498	2.67928787979809e-14	-1.99260221139712	c1
GCW_01160	0.000959513489343095	-0.929902713641751	0.00847101594404869	-0.857147967186006	0.00422400295509348	-0.783291918040445	0.320993558545239	-0.386025382381584	0.546690366201396	0.188683598278116	0.000316988513372385	-1.52359685842133	NA
GCW_01165	0.00098055079070168	-0.499470317896497	0.112462529193447	0.596993638026564	0.000598002000815242	2.20544947861816	0.651168317161654	0.477765448171986	0.00262830525450595	1.32712771236141	0.000838060680938029	-8.34295192518601	c3
GCW_01170	1.0161894030392e-180	-1.17868021730227	5.19589772854717e-90	-0.955638498517065	1.4202879065258e-07	-0.959525151914524	0.000817211263454002	-0.402285712228875	0.722707559156356	-0.0574639645404531	1.35209669229217e-11	-2.50374630700039	c4
GCW_01175	3.15960935142727e-24	-1.57285649804738	1.67253753759552e-15	-1.6770600260783	4.70456233199286e-23	-1.72559349761163	0.518277965393879	-0.356831142481438	0.582278557496306	0.27196209259511	9.59457495202252e-32	-2.19310869898162	c1
GCW_01180	0.00024926283921706	-0.50466311363892	0.122520923809686	0.621309095634754	0.000413533843428225	2.2200633291521	0.675353519759627	0.512175513002644	0.0679633817882757	1.28863067910681	0.00148936742871378	-5.83895125081817	c3
GCW_01190	0.00561570617003248	-0.479310527028158	0.0953182827519803	0.689971085960229	0.000270346943886854	2.28064363484586	0.612447872551916	0.592112059596396	0.0449715535785611	1.34097621237564	0.017413233628345	-3.22389866204456	c3
GCW_01195	1.21077553925669e-258	-1.50863158447612	4.58728092419999e-206	-1.56875719792872	5.39639155412237e-44	-1.45206196612298	0.0490900797499252	-0.527635518305347	0.884702231856664	-0.0226961141715307	2.60090457049341e-08	-1.31855863316537	c4
GCW_01200	0.514234265934637	-0.463207734477505	0.500287168871286	0.252534743397466	0.471614153436911	0.212660177947164	0.601521376999214	0.252096038003275	0.417949193862048	0.367881972291766	0.0198596119136365	-1.45779354739359	NA
GCW_01210	0.000243064579073787	1.27912849554133	1.12246716442143e-07	2.32452333369997	1.60077372068231e-11	2.1210402586395	0.687854800747434	-0.239884397369602	0.0230350786132387	0.967815427353042	4.09321921700141e-11	-1.4192417786679	c2
GCW_01215	5.35588341822362e-05	-0.916151590303615	6.52594011733856e-15	-1.12269585153478	4.48529271577309e-25	-1.31704516908942	0.828857717167133	0.0222225592617242	0.0121279900986662	-0.98732475235273	2.03614775643706e-20	-3.73195945914661	c1
GCW_01220	3.58894523534487e-08	-1.16501362600515	4.94049146861102e-16	-1.76926572054406	4.92429887667055e-18	-1.53801081896667	0.908757013515193	0.0615908078659224	0.000656503203814284	-0.633053679998445	4.36912406716465e-43	-6.87882577088348	c6
GCW_01225	2.33796112512114e-11	-0.785499470043177	1.99546259639211e-241	-2.22454965340372	9.63441925816733e-209	-2.41235627846014	0.993628585638489	-0.0347649781952137	7.28183832652811e-29	-0.604108042097144	1.37158119795921e-67	-6.72731060081786	c1
GCW_01230	0.0948802626626317	0.499315404879496	1.37403265619042e-05	0.364526114507374	1.35336991980666e-21	0.641879985100246	0.0124129778190516	-0.509225965213769	0.335415813287954	0.227418336695704	5.78523727587373e-28	-2.80006786665424	NA
GCW_01235	2.60037798929161e-12	0.692296564548286	0.0523113355825166	-0.381284533324312	4.05282748073244e-08	-0.578816565004015	0.285126058728749	-0.475230646848484	4.52234131413209e-15	-1.09095788083366	9.13943693316738e-26	1.85845291356691	NA
GCW_01240	7.45924959981e-07	-0.777540208436179	0.00280643513675759	-0.416075624444758	2.47262938492477e-06	0.158386780948224	0.387521366486457	0.245140791986799	0.864569188405413	0.0374806250355526	2.5924539928819e-78	-5.10577241803299	NA
GCW_01245	0.86395355067905	-0.0321171656748511	5.55668846790464e-14	-0.594667856968579	0.00720116832084667	-0.0831453667456401	0.15455216407212	0.355997899651538	0.823948644850403	-0.0540503199546087	1.63181108027449e-62	-4.98812285419749	NA
GCW_01250	4.83923684570374e-09	-0.751857347981844	2.61654447909051e-12	-0.719087034094571	0.756335708471043	-0.0668292943258493	0.456783481821694	0.0907180923791202	0.0211849406914374	0.190117625890062	6.35814360949689e-36	-4.93267785094323	NA
GCW_01255	1.34406150143924e-189	1.15827895953294	1.54129859747128e-175	1.16197628392438	2.10296491732852e-158	1.44304727543179	8.51310203071958e-05	0.681854082000809	8.300833070083e-18	0.415316952688066	1.81988628065876e-76	-3.13690371244532	c2
GCW_01260	7.32731341593475e-23	0.659439881141314	2.96079492330027e-170	1.06647524440103	0	1.16635661940964	0.344079378013081	-0.11509360549833	1.4195376779566e-05	0.322497352479115	9.27018106983439e-98	-3.8569827649608	c2
GCW_01270	8.32579460418339e-133	3.28012760539967	8.57283834261054e-30	2.84177699438425	0.786501412564169	-0.0049717273992389	0.0267381301543363	0.724388567366844	0.886156400542273	-0.00755770075267392	0.948344065460552	-0.1857318250912	c9
GCW_01275	7.5700246883634e-47	3.4473934623572	1.83070293533827e-70	3.19604917307408	0.00111414715241813	0.668284303525389	0.13611030446046	0.915317073605713	0.741821693345006	-0.335333677903239	2.74337014857401e-05	-1.66440047571815	c9
GCW_01285	0.88846583575975	-0.147815730162543	4.31974858186566e-33	0.879555719659123	0.480665741196616	-0.0511337446876698	0.905591351412427	-0.00886872768981917	0.00386356171139249	-0.349681994946819	3.03869114964769e-18	-3.90742187793619	NA
GCW_01290	5.82977642492933e-08	1.36675531008852	0	2.89464188224942	0	2.30950854426969	0.0105696639646425	0.264899013959246	0.00181381062563878	0.519446959938733	1.14626786824333e-09	-2.31311892543512	c2
GCW_01295	6.08620846237841e-05	1.65434411340213	1.88500374343447e-225	3.53448554782985	1.35910281083809e-93	3.08381756735805	0.245440291510372	0.210755102619526	0.00243115047356655	0.81863302651702	9.91205831490285e-22	-2.07458236952393	c2
GCW_01300	1.40885377542148e-05	2.40272941607822	6.65231288676751e-89	4.68294161734706	2.585566533735e-46	4.36245121061905	0.882125161086279	0.192813464090526	1.84662648706192e-08	1.46928490233456	0.0127348451764291	-1.84315835767526	c2
GCW_01305	0.000150962173684674	1.09156592157364	2.87984509864426e-12	2.13401433478318	1.31247890185267e-10	1.7912801044291	0.745597615689329	0.170606434640819	0.86813657550257	0.0488798538221218	5.64384541084665e-12	-3.93228261160423	c2
GCW_01315	0.930177032646798	0.0997551183589742	0.300091291836973	-0.611252374940666	0.0365003076707948	-1.10900644687093	0.73132021368877	0.320273871519273	0.886156400542273	-0.0776917645847686	0.00386813894341654	0.468948055516286	c1
GCW_01325	0.0469463303725371	0.31077096784631	5.80027677131128e-11	0.519140114669185	6.02943607734321e-12	0.42317349992819	0.0521755642783877	0.40509994285563	0.00137030169573047	0.37320878276018	3.17483106606216e-44	-3.81640633288256	NA
GCW_01330	0.00755750796334698	0.446079852324235	5.31192969663466e-11	1.37952988304702	8.40115271115468e-48	1.59985439632122	0.0112721349717701	0.476182655785244	3.57140127806309e-06	0.957226247730055	1.05015947218711e-46	-3.21533925282433	c3
GCW_01350	0.000149426260843663	-0.969682163274612	8.22333781535063e-06	-1.19722070870025	5.0262506360721e-09	-1.30676914585538	0.0332630198214877	0.734149103740382	0.0177942475009663	0.892007041983156	8.32058712990819e-61	-4.82595118916203	c1
GCW_01355	0.580019559155359	0.177611564792553	0.00241414766150784	-0.884054223800614	7.79421121942836e-05	-0.916806651159051	0.972918948036541	-0.0338492264188659	0.467418317845374	0.197374788584945	8.72407126191624e-42	-3.60152807037348	NA
GCW_01360	5.58847345346429e-07	-0.586578314941246	0.00159276331145485	-0.318785286605738	4.23017969433482e-17	0.404369335850868	0.257126247199114	0.0846462260129766	2.29027491568401e-08	1.03203461564857	4.04039835316725e-32	-4.51535246683681	NA
GCW_01365	9.63321782198927e-05	-0.751975566549356	0.167869487396048	-0.223015853285022	2.17322984329132e-06	0.639204737081162	0.857198979628827	-0.0249617734181964	5.30134658159952e-08	0.851105914404844	9.05866397003473e-15	-4.25521222863016	NA
GCW_01370	8.69630919863323e-05	-0.976465474120356	0.00244204831218052	-0.772113347464462	0.31014422480342	0.272284049150095	0.320993558545239	-0.311026481745271	0.327880726428879	0.311215114314242	1.00168163025481e-13	-4.47297398785968	NA
GCW_01375	1.15735928922276e-06	-0.815170020123681	0.00494259117143739	-0.37487533952639	2.71633037672535e-21	0.706261960297352	0.902161417217497	-0.265863667105216	0.263034572540233	0.272370222163704	8.32249077123628e-11	-4.19632328903868	NA
GCW_01380	0.150497514999469	0.413331905464216	0.761432763972226	-0.0326584862788346	0.00226280949473769	0.718243334878058	0.0276227243400372	0.857790510731752	0.970234076327089	0.0770792055910308	2.44118460401768e-60	-3.72745742044474	NA
GCW_01385	0.542874709449342	0.127418469045797	2.57820327074092e-63	1.0202583225453	1.34559750695956e-46	1.43488712055725	0.52559510660796	0.280958317581453	0.852353648309432	-0.0933306845063058	1.34076465147397e-09	-4.01422864966311	c3
GCW_01390	0.190469984465136	-0.438292098234585	0.59547501607937	0.302924162266839	0.00872077478966532	0.842508832808155	0.24880835065343	-0.548553645372834	0.526242157657258	-0.240940944344695	1.21623780497294e-37	-4.37020766567627	NA
GCW_01395	1.26921113658048e-05	0.996175834569016	0.309060895379664	0.247508951703834	0.943042552233401	0.0436451274995697	0.0662214589403253	-0.591138635859256	0.00076037314889096	-0.569270887010735	0.00210255771529703	-1.3677865595834	NA
GCW_01400	0.49067240708079	0.283349500781259	0.0142321615987173	0.775833169899244	0.00212717239100776	0.799736014046802	0.090107605736789	-0.654042420260267	0.832905061142465	0.169378137490201	4.05083365284664e-21	-6.30305526849005	NA
GCW_01405	0.574748604833243	0.103955575430577	4.91738858376176e-05	0.8867607647275	6.43995791200334e-43	1.21481662919971	0.195719578691876	-0.680542713626947	0.600346877992057	0.105613399984161	2.43542094090015e-40	-8.31333136930041	c3
GCW_01410	0.469494819605092	0.105720440550346	3.58158178329917e-13	1.09322516014553	4.57133954378426e-103	1.39753263328876	2.06167410550889e-06	-0.499743207687221	0.842408391735153	-0.0134685857300507	2.40683917457865e-41	-4.23158779535901	c3
GCW_01415	2.61893502408447e-63	0.898626600737835	7.65347846993524e-43	0.953545948616508	1.73711063671051e-17	0.834980112861192	0.0181759825394327	-0.954073786985404	1.71011363033603e-76	-0.730554908418309	1.952329785342e-34	-2.92273285189854	NA
GCW_01420	0.0379337680510708	-0.402337767925516	0.0632859935205249	-0.283323043230691	0.277907284325027	-0.138453529880529	0.859802264273568	-0.118915069789026	1.63123698884517e-23	1.05917657236867	3.74980588350104e-28	-4.32315556110021	NA
GCW_01430	0.270818619726631	-0.194160739928205	4.95711429601182e-19	1.26631587025462	6.66782035740253e-19	1.72159341464713	0.239128844248845	0.240659411229603	0.0116803316136168	0.627261909925943	2.23798092684891e-12	-2.74317833556914	c3
GCW_01435	0.836488428138216	0.00273895938338775	7.61515151153997e-44	1.75013867069751	3.68288811425479e-15	2.13722186235988	0.790345127023852	0.0323753739101713	0.387099125835595	0.310552473423921	8.1083041571375e-07	-2.31169698103782	c3
GCW_01440	0.545582869481232	0.191684189035582	1.60530762865994e-51	1.71542937371446	4.39896319266973e-163	2.37370119079188	0.518277965393879	0.19290127841619	0.673668347080078	-0.0772913070428114	4.09506117727949e-08	-2.33452718932345	c3
GCW_01445	0.176089509704376	0.246414150777212	4.80145450275676e-23	1.98915051578804	5.49237862651328e-74	2.56971045341057	6.79977550080587e-05	0.704141588401212	0.385442864811181	0.211456478365228	2.99840960843924e-08	-4.08133019314465	c3
GCW_01450	0.00287039561629304	0.701296119297785	3.9370100835882e-16	1.2417905037322	3.92103275702099e-24	1.20363414493946	0.514083986898381	-0.487401585525375	0.192256182490999	-0.51405568928582	9.56160351173799e-51	-2.81074702490025	c2
GCW_01455	0.00840458494471004	-0.757763051117934	3.4896203063959e-10	-0.936411116181716	1.4148740543904e-05	-0.475071451571241	0.437911725060628	0.146646359953806	0.130493450165972	0.173756142582823	1.36499517664266e-13	-7.58625287692128	NA
GCW_01460	0.862714610361106	0.114978626074375	0.55926287819877	0.439890340297736	0.492194699854779	0.484723605080368	0.713479659535567	0.285680042838538	0.467418317845374	0.654159795302085	1.25926248614537e-33	-10.4512030708613	NA
GCW_01470	0.125250479619128	0.935309993051655	0.367751039489281	0.313324848205249	0.264108436545827	0.426382246933112	0.99779679002623	-0.359218280710636	0.741258704735136	-0.425094811586247	3.60305141413092e-06	1.00908447867088	NA
GCW_01475	0.210521033240908	1.35543085012547	0.440346123293417	0.575528689148836	0.268979182691855	0.96462927813012	0.818671665584287	0.151239080420317	0.704731992490578	-0.544487185269594	0.340570227964858	-2.64379047039252	NA
GCW_01480	0.261475451129442	0.339723602002303	0.539136363003718	-0.0932162043064153	0.159652446825059	-0.319809139560967	0.772734161457379	0.12586799326515	0.000756452489803238	-0.690377135812749	1.2128063718109e-34	2.07138957803653	NA
GCW_01490	0.752096663339891	0.199180848669805	0.113482366418709	0.978316954560048	0.144955811566308	0.831749546822683	0.905591351412427	-0.419752388941168	0.964676385950824	-0.214835754722765	1.20288941244348e-16	-4.48778966107096	NA
GCW_01495	0.314799841114884	0.247547760076468	0.000549310282395024	1.00018545275804	5.14889855126939e-06	1.04673643100435	0.904254553182594	-0.359053396436604	4.97347545678016e-08	-0.487750352258088	1.74418339481311e-15	-3.37535385665999	c3
GCW_01500	5.39893319801553e-06	0.744354506319658	6.53753482257555e-72	2.23204250966659	7.00909206124288e-71	2.14358145296558	9.56312361794628e-05	0.729918156453891	0.72004735447299	0.0759891799308701	1.9642846694688e-35	-3.31092366859825	c2
GCW_01505	9.70956240032531e-07	1.0657870814094	6.60819370945084e-46	2.63522350270077	7.6338348756807e-67	2.73608779708008	6.95401963321218e-05	0.885256528608711	0.912383449360001	-0.016016352071782	7.83239379932348e-11	-5.0546259825391	c2
GCW_01515	0.326332400768287	0.0902340255064225	0.103524605398449	-0.198653134484417	0.00112824881827143	-0.306321747473151	0.819936762916714	-0.233751335667089	0.000589859344955193	-0.688941310068791	1.0894079002797e-19	-3.27425168245348	NA
GCW_01520	0.167337036635424	0.631853805613359	0.0198587546727161	0.932392087535989	0.00413989886054456	0.984016495293398	0.853117466069116	-0.0669679272901584	0.704714410438946	-0.431641892096719	1.59880572145131e-30	-3.74204212227198	NA
GCW_01525	0.0507161511951808	0.808459001389444	1.77162921539575e-08	1.71425681349028	2.04764217491111e-21	1.84628205853738	0.783623679666066	0.0600672430860252	0.857015251261193	-0.0541943599142076	7.37988448706842e-15	-3.08323030200996	c2
GCW_01530	0.00357816989759976	1.04895139022235	5.70226386275925e-20	2.1558351720463	2.39818888254845e-58	2.62610531500906	0.87131227329684	-0.0176294608763454	0.148919117395365	0.599269972699266	0.000385361077110438	-0.989998441065862	c3
GCW_01535	2.32889002437911e-10	1.50573018103727	2.35882770955261e-09	1.34383479560937	0.00106798165951984	0.815389675622303	7.15997812124491e-20	1.93632563612273	0.363713007161046	0.279183417152133	1.38726678891053e-130	3.35670633402344	c2
GCW_01540	7.21259419748058e-08	1.56494638119327	1.02460903062494e-12	1.18834035263976	7.66851829762283e-07	0.547630908041832	0.0614835504026718	0.753407858867879	0.0250109544889673	-0.722385773345536	0.0344019504503624	1.09633034543474	c7
GCW_01545	5.29060051088901e-17	0.915202855177718	0.000148299396930297	0.546184669310607	0.307652479910375	0.142619005475101	0.285126058728749	-0.211076030396441	4.20361963367166e-05	-0.668530651671897	2.44118460401768e-60	-3.49046818623263	NA
GCW_01550	0.00600210126577647	-0.845648464901567	0.0371396345750461	-0.740742318777679	0.0708391786690089	-0.462929791454433	0.176245284649309	-0.691136736554989	0.00300863386924699	-1.1096191423635	2.94718747589849e-07	-5.9316818671574	NA
GCW_01555	0.00197192736827335	-0.418307954554358	4.61195942467924e-12	-1.28006336303876	1.59698251131673e-15	-1.17090161925342	0.131476018346186	-0.701082462706948	2.29043269142188e-06	-0.831928940162342	4.2128500595722e-09	-2.26634554422456	c6
GCW_01560	0.145540917706788	-0.569345296654781	0.97096731044972	0.0950873646488786	0.222635019826455	0.481809533599281	0.387521366486457	1.18963487980606	3.75924878994095e-13	2.13179871143975	7.16674438578864e-17	-4.23722879643865	NA
GCW_01570	0.926569819828859	-0.0456835804096336	0.498123004988066	-0.249547153309901	0.0104052848986184	-0.891508810231278	0.000951895844931292	0.988104676247225	0.679105822013871	-0.442002197138723	1.40087469749438e-28	-3.08089493501178	NA
GCW_01575	0.979313855452597	0.0346006746091518	0.52945320374612	-0.0872657107339876	0.0247939946082083	-0.419353557870668	8.85043930779617e-06	-0.370641668194811	2.26784203292064e-38	-0.423823898116673	1.25146530347699e-16	2.09491677934886	NA
GCW_01580	9.72457004588381e-22	-2.48074782635439	4.09047991811817e-13	-2.18711101678067	1.33498755788583e-17	-1.90427514489449	0.375547433142495	0.707486642507512	2.68082729620826e-33	2.23108450186038	1.3012610176818e-25	-10.4408749742136	c4
GCW_01585	6.72683692849998e-50	-0.927794288293837	2.87775394157072e-29	-1.19461448056797	1.1593985014876e-22	-1.36708225676673	7.91374402956211e-118	1.35918508973603	0.0103224384845926	0.391475342971532	2.83992808099833e-77	-4.79006156147202	c1
GCW_01590	7.07081456467879e-08	-0.922339478396406	2.32527967069107e-12	-0.889402426328896	1.02172890068389e-09	-0.868161878429882	2.09687708349236e-17	1.46270154056845	0.327880726428879	0.185493897064905	2.2430137243548e-87	-5.70813789303412	NA
GCW_01595	0.00028300810533139	-0.818089210406676	6.64241037163999e-18	-0.532800804787387	1.09459565451779e-08	-0.483521250826438	3.74761459998819e-23	1.49335565116656	0.618534759068745	0.0549795980568408	5.33448216454995e-30	-4.6784810522599	NA
GCW_01600	0.0513712849832377	-0.488150021152536	2.19989596584287e-09	-0.530683816854356	4.57825416039783e-18	-0.397105609081418	1.10421196225198e-93	1.3478386224748	0.180400238113479	-0.0870810842565675	7.93314380183151e-14	-2.65244624323376	NA
GCW_01605	0.0175723569555248	-0.318607604364944	0.0118648775664515	-0.420438369543314	0.157682253308987	-0.28200336843612	1.81694328458193e-08	1.57326252817039	0.707229094597548	0.104325780030551	1.04016768078307e-79	-3.15336189742327	NA
GCW_01610	0.858975169926602	0.0702533447813085	0.63398963074351	-0.0825772321691449	0.643238703554923	0.157715212743868	0.0147680901786965	1.43203912596963	0.602503244470501	0.260997192347329	6.26407947305165e-21	-4.69069354431284	NA
GCW_01615	0.00617207068368292	0.58972092080899	0.52741673204155	0.218693508310537	0.102801992106736	0.436287011175949	0.309419723376553	0.410938187374924	0.588595424472342	-0.133430875927449	0	-5.34042450682118	NA
GCW_01620	0.710654897114257	0.124991589478011	0.110267108179896	0.452144561746096	4.18056973226607e-05	0.859661580059942	0.634762737517803	0.257423108560197	0.0202152106038307	-0.642076458272468	3.02483666854155e-19	-3.99605653278726	NA
GCW_01625	0.98961989426629	0.0450730566108799	0.106729506864842	-0.944343026813101	0.15688821295172	-0.632872038495851	0.851002375112695	0.119985934728273	0.673668347080078	-0.291651735148648	0.142598312943664	-0.745065841104951	NA
GCW_01630	0.164721652334123	0.342974531073235	0.00925509734953519	-0.670233088952681	0.0302067573839573	-0.439561042614649	0.0107686821583368	0.520508656056005	0.0363494173770216	-0.54081866853447	3.60458269572428e-08	-2.92429260472635	NA
GCW_01635	0.572333646495325	0.451320962164562	0.367751039489281	-0.620682939293058	0.0436409011063804	-1.31068654385387	0.0188389042513712	1.47809593716182	0.543607053013086	-0.577399483937995	7.7166371969101e-25	5.08382250870647	c1
GCW_01640	1.4076748881664e-12	-0.888081723995517	8.17944161670611e-13	-1.09733187695748	0.000112714868522365	-0.444833326650266	0.00121561048250011	-1.33617400904279	1.62353161054623e-31	-2.07195632042391	0.00774999998775407	-1.60127522417157	c4
GCW_01645	0.00350913387173435	-0.814476183151335	0.00553147563780602	-0.804645142729652	0.0811462939890198	-0.429661062371924	0.0521755642783877	-1.17668507611712	1.68419292797721e-06	-1.54609301405784	2.85523047390967e-33	-5.9934889151759	NA
GCW_01650	0.0354878750460003	-0.556671648093333	0.00312970186849222	-0.876463442390468	0.00366882784059698	-0.666483799042261	0.070279152009069	-0.767248707504899	0.0569427604978149	-0.54791818964685	3.97129488934495e-69	-3.4800051504791	NA
GCW_01660	1.48506391120005e-20	0.919577669908003	2.59001024560199e-06	0.637139556951778	0.0124472912214676	0.515082919595876	0.0428286007238915	0.600397523842396	0.0831655495966838	-0.334861136732067	0.000112431367017851	-0.983793795082941	NA
GCW_01665	0.0028004060394063	0.789219982902415	2.13010363911532e-17	0.993720900890137	7.27665252182983e-29	0.740476543071933	5.76076561050607e-05	0.631651303302572	0.806068888119549	-0.0408799361321996	3.20673012990911e-05	-0.424259749211206	NA
GCW_01670	0.000270621892468112	0.708418124256736	9.37005428816189e-23	1.61593917957608	0.00385302044854359	1.15888555151137	5.21573016052882e-07	1.3182960825974	0.458157352884846	0.215246101382923	7.14892779829297e-08	-6.50502150062901	c2
GCW_01675	0.0155153545983547	1.37528189931524	2.31780517538608e-08	2.09914413997456	7.09559297951042e-12	2.27147975724866	0.317847251631583	0.820150827228883	0.221954189726739	0.74477252509569	0.0111389220168537	-7.33472024172648	c2
GCW_01680	0.937153363962789	-0.0216754636639696	0.631152747254062	0.0756903824252291	0.939665616674172	-0.0231707334573734	0.477940324221626	0.167784207914014	0.00133424694269874	-0.762313858179432	2.86384085254159e-16	-1.52535304083856	NA
GCW_01685	0.0179035643225596	-0.875638966307957	6.73482642227486e-05	-1.66331514322666	2.1043470403429e-09	-2.13050908493733	0.644926654785355	0.197655664372533	0.406715642792127	-0.324629207239344	2.33069711991658e-92	-4.43834303297451	c1
GCW_01690	0.0716235134267127	-0.902915425276465	0.00810025951014785	-1.59350657476546	0.000144819705749061	-1.89075179541187	0.825802582395057	0.113385480338678	0.59613542833098	-0.34927345035948	2.74798069540782e-18	-3.4318211340907	c1
GCW_01695	1.55740396863071e-36	-2.74982325999364	7.00922234082969e-46	-3.56379618252233	1.187333046299e-55	-3.36737422026684	0.0699876864035907	-0.452644966234709	0.532802993548614	-0.111367494473335	9.94702704353885e-108	-5.67002386478064	c1
GCW_01700	7.96168256623201e-20	-2.13597830345607	1.65793663301724e-19	-2.79460586467632	2.18956089073879e-27	-2.66728652086164	0.275845423359182	-0.371560200655193	0.0660392454997106	-0.403995864543827	1.39819627773718e-37	-4.52212938932561	c1
GCW_01705	0.0168726652839446	-0.334787863057745	7.27420437049904e-21	-0.849373985545956	7.75962528512375e-36	-0.868835353548942	0.813061603386757	0.109910054635233	2.37078892091371e-11	0.750841191381227	7.13783510390825e-47	-3.90149854447553	NA
GCW_01710	0.219557282566019	-0.421602895213852	0.0282032947216793	-0.855603137069464	9.9918785574409e-07	-1.7487878159824	0.517807186767906	0.323489079558815	0.695755895142817	-0.183357315711891	6.82994500024927e-34	-4.39661858431699	c1
GCW_01715	0.00187797126291231	-0.48769753895979	0.000359838175547526	-0.65073491197869	5.11924660306498e-16	-1.31736501784182	0.267790127166585	0.341055242890157	0.475948794782248	0.173991814528927	2.61571679964264e-23	-4.33183627660851	c1
GCW_01720	0.254715337431721	-0.196144359984691	6.93273618824305e-07	-0.354425143478526	0.000194810341235747	-0.738005708003964	0.252616100539047	0.428448090226704	0.0653078370185658	0.122053683998347	5.48221759439493e-06	-2.15199321144684	NA
GCW_01725	0.0176073626884246	-0.573166096556154	0.0455071401871217	-0.583667968441638	5.63961648596796e-05	-0.943770347805506	0.894418417804246	0.0220377738229196	0.874213137727032	-0.107993127289284	4.57434530315969e-16	-3.62886819969928	NA
GCW_01730	1.29018194212515e-13	-0.552175836654529	1.87014833204504e-08	-0.468454443560299	4.17148258082292e-16	-0.675063637101678	2.3027493931396e-10	0.222938218305908	0.941482613217864	-0.00258494632426043	1.28669094604005e-09	-0.92630097068635	NA
GCW_01735	0.000329378687281026	-0.315874191873172	0.000157234517534219	-0.327207400935981	0.000154659925043653	-0.424866730830535	0.517807186767906	0.149703346391075	0.00121000272507151	-0.275409102173192	0.308247173265083	0.282739678130213	NA
GCW_01740	4.42122854030178e-117	-0.439952037178971	1.47870289525118e-22	-0.55381337021986	8.4474588365355e-52	-0.54542329544517	0.520173926941628	-0.101773298199458	2.50318224562321e-149	-0.844740627117666	0.877986266004146	-0.171821540217163	NA
GCW_01745	0.944131069074456	0.0060893479563866	8.68705942892167e-22	-0.550374260183666	1.07397335376945e-07	-0.491554470393801	0.991178897630369	0.0214943399796468	8.43522530645822e-179	-0.959644472230323	0.446833300413213	-0.4275551985204	NA
GCW_01750	0.00024422276450184	0.288716445511607	0.00110510898381367	-0.417354763594439	0.000909554810677622	-0.262547011312947	0.885851164705369	0.00225588794897646	1.4405781872369e-24	-1.06905345442764	1.06173632603604e-05	-6.54354203481213	NA
GCW_01755	0.888455883019021	-0.01224950367906	0.00124024422541689	0.301487076498358	3.55692735712455e-08	0.5205543115763	0.887362625699997	-0.0674424121105552	1.19844813294139e-10	-0.740486017824102	3.82782985113956e-06	-3.45745255654175	NA
GCW_01775	0.0863596943617573	-0.283895831969643	0.00414312417282775	-0.5615043099285	2.32882979071851e-07	-0.83127268655894	0.00455146070112571	0.572414589493732	0.0556512491307195	0.380364250850928	7.39378269085228e-26	-4.13950528718991	NA
GCW_01780	0.979313855452597	0.0600847125521184	0.143534960253651	-0.947285638913833	0.00938412834739443	-1.48230191691304	0.323541714017356	-0.733604672505201	0.618419930759743	-0.348935798220522	0.00671065409693061	-1.12942292123231	c1
GCW_01785	0.919321275473419	-0.0595421298012582	0.0999688844101547	-1.05552316821542	0.00918936359311399	-1.43643770789751	0.200843159901207	-0.927825468778723	0.282715907610568	-0.71592345895507	2.32023547098032e-08	-2.07234660868803	c1
GCW_01790	0.154058465888148	-0.364762188237664	0.000411540176611188	-1.24387175077518	0.0113367951254368	-0.617880520622601	0.885851164705369	0.146904065650849	0.00727714797107597	0.720803694903683	1.55883557824797e-48	-4.84799304932919	c6
GCW_01795	1.59317137997619e-63	0.499800052547313	0.00179531207178428	-0.294656966647018	0.247105468334666	0.12326732565869	0.596551760329722	-0.159973743256018	0.00591075146059407	0.488791486004867	1.03639077279416e-32	-4.14722270798653	NA
GCW_01800	0.715605460726012	0.132746680308069	2.28549237132066e-07	1.08220263707029	0.396991164047664	-0.187169537077688	0.869000392844448	0.0947807183936931	0.276596431311397	-0.332214010253992	8.01669096142969e-14	-2.46731529989382	c9
GCW_01810	2.08620639673111e-10	0.398503433946669	0.116402472529965	-0.238611954689336	0	-1.55631588327619	0.00158954783498629	0.0822170397969693	3.58877698879357e-07	0.208437968338806	1.73873270660028e-26	-2.27129747856187	c5
GCW_01815	1.87441000626768e-18	-1.14055759552376	6.09121818002544e-49	-1.86438436339667	3.12127397353345e-34	-1.44011236588814	0.00123155216864432	-0.550506973226048	3.43531376132341e-56	-1.1601489677821	2.35831195863812e-64	-8.84560175459636	c6
GCW_01820	0.0417039384625589	-0.601231843200678	8.92467089339157e-22	-1.73546450313172	1.07966443141489e-37	-1.93584135948656	0.00210982543072425	-0.564259438738338	3.57140127806309e-06	-0.846072351515021	3.44996482433138e-14	-8.52576543929869	c1
GCW_01825	0.140712096398455	0.112330420423056	1.82602112698513e-18	-0.442007232618408	2.91210452534743e-198	-1.45886631055225	0.000118849708524264	-0.265205473941265	0.861156815527111	-0.0234804055600293	1.19949378253285e-11	-4.148075864304	c5
GCW_01830	0.752096663339891	0.129357254262937	0.674081753402926	-0.0582447006820512	1.37860645754097e-07	-1.33160235714947	0.346349253616474	-0.266189229648919	0.219652482492091	-0.361824301966069	6.82815865105194e-16	-5.2380376357291	c5
GCW_01835	0.648310568896984	-0.146566795524041	9.1876377076853e-10	-0.651414033779583	6.45274789891971e-23	-0.703751060819151	0.330700672938109	-0.367993335174823	0.909393013022625	-0.0171833811677882	1.20643911261248e-39	-4.20971725225923	NA
GCW_01840	0.408427404001984	0.127313344569393	0.679223715378078	-0.0338001427505592	0.00388403915685502	0.197529694007601	0.00123155216864432	-0.514688244783553	0.722707559156356	-0.0616842954515651	2.33187730221561e-18	-4.88752727026475	NA
GCW_01845	0.0407377573502071	0.214442148143982	0.00158511544166548	0.711366289423072	2.2932906901317e-16	0.665354364805172	0.0284352150953177	-0.454806023224613	0.806068888119549	-0.0716080753897064	2.75361991414227e-17	-4.62486581171331	NA
GCW_01850	0.083728506528333	0.313816408986115	4.99328242737036e-07	1.09913997963796	1.33498755788583e-17	1.09932193090156	0.585255816773901	-0.215009452752955	0.575496789986691	0.144161637742329	9.30806239024916e-18	-4.4650587122689	c2
GCW_01860	0.118328878070789	-0.340825409697975	0.00149481758584017	-0.968713445493186	3.00832697384666e-08	-1.25053260112597	0.0607313147260684	-0.459605814091596	0.0945485362952475	-0.39016828206379	4.60163975634779e-17	-2.40529321891614	c1
GCW_01865	0.224113708375825	-0.372831151860594	0.00313279844755081	-1.43817668591523	0.00253890942769909	-1.40754884872467	0.630544724871775	-0.203545868435449	0.731251183342802	-0.134392166472321	9.59712970187043e-05	-1.84597513897899	c6
GCW_01870	1.56075327587897e-11	-0.434871799877246	6.79988028901211e-13	-0.8862919992967	1.34490420617078e-07	-0.608430256293968	0.696753087561375	-0.066437114800646	0.0383399594868915	0.352728270525731	0.0661979593408157	-0.506289619415194	NA
GCW_01875	7.03386002587156e-59	-1.91317115026584	3.61883271254283e-06	-0.653845372950553	0.0429197541609033	0.278426352918766	0.0943936598739417	-0.45280726588808	0.0144578376053411	-0.273131040015286	5.32718102887171e-99	-5.14323481787819	c8
GCW_01880	4.93834174233711e-112	-1.46655333292899	2.06905795623896e-06	-0.601865752813804	0.00712519552033216	0.109121313375304	0.149296381427618	-0.342004181694872	0.0310661136793928	0.0684898311284066	4.56420022788189e-25	-5.28125085845058	c8
GCW_01885	0.968202722793896	0.010775870867036	9.70185753295793e-07	0.886896270810242	2.16003758743849e-39	1.7058797453494	0.0112721349717701	-0.700305468867606	0.465847535428311	-0.174922907404749	4.29760757551754e-82	-3.73835995861065	c3
GCW_01890	0.00966179462241515	0.30756320935475	4.01439937727941e-45	1.38023960387777	3.80106135014744e-88	1.58027905477275	0.39118707607783	0.401843936476762	0.96296621159609	0.0154820520999586	9.9190837994261e-43	-2.92695552253324	c3
GCW_01895	2.89918801015909e-05	1.16377649483282	1.7695037267287e-29	2.4352284102632	1.68627501815893e-64	2.8821027329348	0.210226743724252	0.643075098951546	0.0383399594868915	0.597464816563218	6.62696223683938e-27	-2.21587255367058	c3
GCW_01900	0.300630290316264	0.208774481020871	1.07777866849877e-205	1.10197593162761	0	1.17092188488661	0.433591531619266	-0.162772148193444	0.0219116505033769	-0.249174128699066	1.46725218829698e-59	-3.57599579200177	c2
GCW_01905	0.174723669250211	-0.317348048792571	0.0368172660184451	0.47103174910945	0.000146054025216444	0.720250777400988	0.892771450999259	-0.0651703292344763	0.321216356602571	-0.551658520095344	3.0782141295282e-07	-1.1979729228666	NA
GCW_01910	0.466448156368827	-0.192237655847327	0.287727913906898	0.332123329745018	3.53729970813744e-12	1.26653977099852	0.188262881635385	1.64946285968	2.31224446234149e-35	2.31993203148703	6.20717958689364e-06	-4.18571926612694	c3
GCW_01920	1.795132963376e-13	0.919604672799526	0.126125674219413	0.347378664322047	7.71645330729304e-09	0.811831548189154	2.74489302359343e-06	0.569790562831901	6.05836177206657e-05	0.5215609538044	0.0289393722339523	-0.715599847065183	NA
GCW_01925	0.000369414434555041	-0.543954844437575	0.136447399470538	0.558802770179708	0.000505221578443828	2.18618354212989	0.639592805157329	0.505002115631529	5.85582771133779e-06	1.44384324610815	0.00319262862656261	-6.19706155568333	c3
GCW_01930	5.25044103561718e-101	-0.852217926438563	1.98158163045065e-42	-0.839932529548032	8.56551903511694e-160	-1.09426549920072	0.763566911494221	0.241687804596921	0.0582574458780768	0.458060488804692	7.29145043522969e-13	-3.24832009566359	c1
GCW_01935	0.00172107561710327	-0.574994377213436	0.0985333380101117	0.511484304385387	0.000911937785998639	1.85538825527079	0.634762737517803	0.455272368249994	2.08307897014058e-44	1.60011209239556	0.00387532938613619	-5.93154079114722	c3
GCW_01940	0.0654964466790818	-1.71401062376755	0.0140891817788253	-3.01678861215902	0.000488545340178219	-3.79119101844393	0.581547778320472	-0.523572488162287	0.912383449360001	0.173012697211687	2.02599086697631e-30	-1.91859822475133	c1
GCW_01945	5.2975509441923e-05	-1.57768578241464	0.378128354616407	-0.619365935556011	0.180600914857275	0.706677801286567	0.773652474237763	0.326757023851918	6.62688202148e-05	1.75871946689724	6.29321222876371e-10	-8.65212699785758	c8
GCW_01960	3.32866582681783e-120	-1.4386956195238	5.05685459251915e-71	-2.61412699679933	1.5633730025262e-41	-2.85123015101906	0.360468257056151	-0.242663529738135	0.230330715115062	-0.180447645671473	4.67708575068608e-05	-1.96489797418512	c1
GCW_01965	0.386894691465892	0.361634908185985	6.7591754002952e-10	2.52106219964038	3.6120109874328e-25	2.87876288820366	0.0939444647434329	2.10291802687472	0.0278818381794047	0.968912898953357	0.00361337517025547	-4.02235806787914	c3
GCW_01970	1.10210228682669e-27	0.908738076942839	0.000108405165010311	0.603219296971434	4.89454916896491e-20	0.997951827680089	1.48560090850146e-13	0.63656546331607	1.13623560545806e-12	0.658321160980701	6.50340228977751e-18	-1.56999722756766	NA
GCW_01975	5.12770324664457e-48	2.70343190563802	1.95773489287928e-15	3.38749435915284	2.25066007579395e-22	3.14324067685586	0.0239915738093187	1.37480307437924	0.516517404786482	-0.233131282564229	0.130022485071219	-0.46589368610768	c2
GCW_01980	0.00217396128187349	0.79748964198607	7.65998181109201e-20	0.996545078270881	1.76475221018844e-33	0.755238540178873	1.43027475953927e-05	0.633260965618152	0.777349129382881	-0.0458109591238944	6.53220998577579e-05	-0.429048837551633	NA
GCW_01985	0.026922484749323	1.52865049780133	0.00174238507799866	1.43096522074605	0.00205397924424088	1.54009957595856	0.819936762916714	0.016360596299096	0.713346532595097	0.162916129387693	1.7835576222309e-05	-1.44566331266201	c2
GCW_01990	0.00415887368660475	1.63424041445704	0.0463616644391024	1.36632558027459	0.0725392224239874	1.06730437191179	0.455850736387331	-0.555111240091914	0.938014831856932	0.125528965390409	0.00652171771590213	-1.01011831374507	c2
GCW_01995	0.0098126644491335	1.61309466481881	1.00983459823358e-10	1.5052951097647	1.14861719552125e-06	1.11428905284045	0.122245961786761	-0.571716403909249	0.608416610294646	0.227112327743601	2.00439556119847e-06	-3.8367896345874	c2
GCW_02000	9.54739550772853e-10	-0.839413021750282	1.58956018235728e-29	-1.89054878846351	2.44877979830588e-18	-1.55181654721426	0.203794550448678	-0.248966065358605	1.55540708369139e-10	-1.0350654332707	3.34621367344553e-119	-3.99267448383444	c6
GCW_02005	0.000145190758481385	-1.13157237463981	4.33006163390593e-08	-2.57523448766768	5.79665572125212e-09	-1.94533444033237	0.315381525374038	-0.340470240512436	0.0450608820357684	-0.800441691124817	9.81642947587004e-25	-3.8911533744951	c6
GCW_02010	0.805002163451041	-0.113972831168526	0.0755442589980478	0.128330646592504	0.172882560800458	0.15580526441957	0.440035805024787	0.178928738218566	0.300674227151132	0.0916433774769292	3.96514532365939e-15	-3.68871281490575	NA
GCW_02015	0.0342441872011566	-0.587619006045525	0.000280227771300548	-1.34091516740745	0.000339097487298011	-1.07480218180194	0.379875462864665	0.620160840195043	0.298876612953607	0.41565570393017	1.92657901900659e-13	-10.4686468947093	c6
GCW_02020	0.000701791652820801	-0.770406259337591	0.00851275776443655	-0.625193800794042	6.6669277904954e-05	-1.14628119720754	0.901656011320262	0.075801768383517	0.373591217715398	-0.269350902355127	6.32589104120382e-58	-5.20098275560602	c1
GCW_02025	9.11644921054752e-104	-0.960543987622145	1.00561885430298e-12	-0.893321853570658	4.43709926841223e-11	-1.1083644701883	0.705121287300824	-0.105311685919354	0.0138016973867728	-0.50340417522591	3.07019266964678e-12	-5.32660263306676	c1
GCW_02030	4.29370690104831e-05	-0.725442283149858	0.015802602563537	-0.60765682779957	2.02693470937445e-05	-0.996114777681468	0.755279501391182	0.231200786522262	0.11560310550669	-0.525249924134854	1.23655010493907e-13	-4.73136545043599	NA
GCW_02035	0.279454135063677	-0.42009048944362	0.45750433136615	-0.302216358939372	0.084426545378986	-0.626175968024135	0.300605528881531	0.469453479678496	0.185689319872738	-0.632673422603443	8.00568919135531e-27	-4.25172170144839	NA
GCW_02055	0.579690102623232	0.207870977269544	0.000406431318060016	1.13988575444146	1.94876946616808e-15	1.9730167875731	0.31026009856349	0.4421433930676	1.8048011439418e-10	1.81543448285226	0.113722848936099	-6.26869114207076	c3
GCW_02060	0.910169952701067	-0.0916059281560671	0.0043201787329714	-0.40563627346374	1.04376985797292e-10	-0.565108332625316	0.707439464764533	0.10025975327136	0.00689617411132546	-0.65512573250412	3.82933375763428e-23	-4.32332975398349	NA
GCW_02065	0.518411383229859	0.167063068051959	4.76659343612904e-05	0.441616915045328	0.00536052209972681	0.268076477606588	0.30188720708589	0.321128574489644	0.096066455327491	-0.291009516174928	1.30806982279937e-25	-3.66118323514665	NA
GCW_02070	0.0892683447970383	0.888249008259304	0.0170585918964727	0.550981529254363	0.0194155825718347	-0.580370270124313	0.765243503930965	0.104646482048622	0.0779074064956258	-0.540249355315986	9.97371036622799e-06	-2.61379803017497	NA
GCW_02075	0.150497514999469	0.980285977476278	0.0893729229080041	0.716754633365074	0.367673979565974	-0.368726922469657	0.885851164705369	0.0866210343266918	0.439785976352766	-0.547798419745369	2.07762032176204e-19	-1.90871008291636	NA
GCW_02080	0.0215647849483863	1.05245826333329	0.000280227771300548	0.890138127772461	0.682873862473682	-0.0797587431231079	0.200843159901207	0.293203372890497	0.335415813287954	-0.292725214694705	0.0275890511872845	-1.01396203301904	c9
GCW_02085	5.99957973503929e-07	0.715403472351805	0.000294542127589668	0.592997322964485	0.000144693166106584	0.501183438580362	1.92829751010646e-15	1.29268147669522	5.48382496422166e-06	1.10167711343048	3.12944528925106e-17	-4.60403189216904	NA
GCW_02090	0.0484142363765302	0.837636606695376	0.0669505075898421	0.653617872199185	1.57617123658081e-05	0.873272419428701	3.65856266194186e-11	1.4969302996114	0.000149014003955928	0.814023495703374	5.17767396082003e-10	-3.33780038006555	NA
GCW_02095	0.001475422234234	1.00354399493264	3.24021740433845e-10	1.45111035329289	5.19398233196704e-16	1.51226303116265	1.9852574376999e-40	1.78175044943644	5.02459916719643e-05	0.934975996473216	4.58990038768337e-16	-3.41256000819742	c2
GCW_02100	0.0933132495245204	0.485644336561515	0.871933754618333	-0.0286373605782693	0.0585807725156894	-0.292425127696312	0.885851164705369	-0.0100562955983268	0.154326346238784	-0.344412224865064	2.15168071168741e-10	-2.46894585428668	NA
GCW_02105	7.13444656216833e-05	2.15382386477394	1.21154026553579e-308	2.23830017590764	0	1.73268152556538	0.198042778544914	0.619570986480213	2.61302176513804e-102	1.07096233022421	0.0453425594823279	-0.448453811447781	c2
GCW_02110	0.000395147541673256	-1.00242132250169	0.852794662906819	-0.0738600408227548	1.33436372696378e-17	1.08298246937746	0.148038404989619	0.680243693699575	1.06569593390995e-06	0.798724978685254	1.99271648277862e-27	-3.72805317109741	c3
GCW_02115	0.0886028138698937	-0.587341967864717	0.976516310354789	0.0168745330948505	3.92998317205458e-15	1.32333479139472	0.0996867452243023	0.69105430719871	0.0310589305342597	0.429079963695211	9.75508025345954e-26	-3.97392589490598	c3
GCW_02120	0.0542965090938039	-1.63611341339024	0.0794127346100357	-0.439100267678163	3.72006510286385e-07	0.908982177944577	1.31852686537693e-15	2.23945440455581	8.60078022151073e-05	1.11985090378062	8.44165917683092e-12	-9.26375813809532	NA
GCW_02125	0.559049632021389	-0.224850985672518	0.0804156665557565	0.851363982511331	3.42817367741119e-10	2.20813318271128	0.00979436149394441	2.60577323517605	0.000245602473104437	1.54113113836195	5.03745869849319e-11	-8.5428289716531	c3
GCW_02130	0.390058887915207	0.281206071084237	1.02677331773238e-14	1.73625109732459	4.72978915731824e-54	2.84855572187692	7.96059932570466e-06	2.6201193812376	9.6617632670799e-13	1.78769219094544	2.13937950863142e-05	-3.51804761556549	c3
GCW_02135	0.00376560457332499	0.369104856834063	0.519603592228719	0.0897559813611082	0.0578164119406039	0.228507337838474	0.807973632790676	-0.0763495623019708	0.156481315366047	0.295467375551613	1.43029487622065e-05	0.897949684339044	NA
GCW_02140	6.52297612479314e-24	0.661610647520778	2.86535263116019e-30	0.833432285295215	6.44249597038836e-14	1.00630866053765	0.453897141336323	-0.535662694790178	0.973157846753312	-0.0905837938918328	1.24914678879663e-15	-4.89035871968111	c2
GCW_02150	0.000317732520690352	1.3108532738149	4.16790041105847e-09	0.66493582284863	3.0209985555195e-08	0.514480416432503	0.491055151314288	-0.78125137554397	0.302880891682597	-0.425021046930061	4.68187584838456e-32	-8.50247018875653	c7
GCW_02155	5.32014367223939e-05	0.641252308093463	0.00647781336762595	-0.328619185022425	9.82917865037551e-12	-0.70543959560101	0.31381776599095	-0.902403177826724	0.357212821230798	-0.456072555527652	5.78937159058118e-26	-6.37735255844063	NA
GCW_02160	0.185912317934359	0.371382830788669	0.581753916571155	0.0503338117102192	0.99552155504708	-0.0316041761171464	0.657326399357919	-0.586762129206779	0.786083210042176	-0.228412828457221	2.74335658117549e-16	-4.47605276913017	NA
GCW_02165	0.289717147920836	0.381757014480448	0.781194590669628	0.111165015525316	0.400546406985311	0.244904700532439	0.116182621677362	-0.523546316269603	0.0508229062030694	-0.714865177818544	2.41758824385674e-22	-3.11607268440737	NA
GCW_02170	0.0188224993689336	-0.249255203032948	1.17380384086423e-25	1.76521421603892	2.03057676322295e-37	1.90396125645814	0.755279501391182	0.0994732145120203	0.00506431558133201	0.313554237894527	2.25828603877934e-06	-0.950097265973429	c3
GCW_02175	0.561972172366691	-0.199389601712522	2.85779784907377e-70	1.56919626173578	5.26890289212918e-52	1.86484212384959	0.129089385511956	-0.191717215506998	0.149979818588054	0.176362539352739	1.61148561911295e-26	-3.11245568222788	c3
GCW_02180	0.564873639977827	0.152854500958243	2.38323735711957e-20	1.64973663460893	3.70009151220867e-29	1.68701556488626	0.863925111566772	-0.171379705874658	0.912383449360001	-0.000572701668035691	7.61858865951414e-37	-3.91716022134556	c3
GCW_02185	0.214427481838839	-0.128707470870943	1.0904823788595e-39	0.805271554858304	3.36746535688048e-19	0.813475743182721	0.0458314730024129	-0.254196567068778	6.54423763078048e-07	-0.487806438785835	5.43998945903326e-39	-4.89138886303186	NA
GCW_02190	6.34558835804427e-100	-0.959700886305626	5.41132784397838e-09	-0.299595178076185	0.000533665720779937	-0.139455425550016	2.39822774567122e-09	-0.640212185177894	0.00341815201081775	-0.197203747710169	8.5879484092306e-30	-5.6732100303586	NA
GCW_02195	0.00179997792131302	-0.730952420196312	2.38740219045337e-05	-0.727515835579815	0.0250186820663883	-0.411642411991894	0.257784293731706	-0.488073965452587	0.000757219077864983	-0.573016782568845	7.94638273002011e-48	-4.66802233547625	NA
GCW_02200	2.25674128797756e-08	-0.852883287829773	4.01480622350317e-11	-0.977713305583501	1.09053653851764e-12	-0.877765065464603	0.272318854100317	-0.368755926240114	0.240535080017407	-0.163458443209946	2.80620407376853e-198	-5.24091744451973	NA
GCW_02205	0.275255639183494	0.270508220000504	2.51296051086395e-11	0.529338935336821	3.37601224296676e-05	0.483387951795081	0.986633723887334	-0.17575140821525	0.912383449360001	-0.20293384364872	4.48302090329259e-15	-6.05012289776347	NA
GCW_02210	0.511446509709781	0.126907486248188	0.342274842385235	0.0954658630734349	0.359147427853459	0.0823561423589227	0.285126058728749	-0.229290674020125	0.719682422290943	-0.111093956485177	2.8444469926704e-57	-8.40692416589531	NA
GCW_02215	0.24974781249563	-0.197547972869655	0.00808976080570659	-0.500007843696019	7.54964886965438e-06	-0.671229564731894	0.0419037378401291	-0.367716017348367	0.319310135404634	-0.175553656519047	1.99203411785668e-24	-7.00130052610083	NA
GCW_02220	0.234216675042517	0.919279375709479	1.24241318662604e-25	2.50247024010393	1.15708432739378e-39	2.60347873140138	0.00770717851268329	1.13251612379314	7.95016440840851e-10	1.79842218669452	0.000484117830001138	-3.0405963332107	c2
GCW_02225	0.561972172366691	-0.464415551955765	0.0771899255943841	0.312622005998422	0.0811462939890198	0.333423713976562	4.4329777855318e-06	1.36634449780318	0.0920713766980513	0.542412972101681	4.47693727256413e-16	-5.45179306227736	NA
GCW_02230	0.000335629197127539	0.636135296265976	2.47347629649432e-11	1.33208525986633	5.74835699670146e-26	1.50858793646335	0.00679546344687389	1.29273635529665	0.116537646511668	-0.5131777119515	0.828081164117169	-0.536905655434168	c3
GCW_02235	0.147750866295938	-0.267514473982466	1.40861379993096e-64	1.91675442184347	1.18674490272202e-80	1.76224692406341	2.96016089667951e-06	-0.834025084744688	0.0274811207519127	-0.736555199431413	1.8887002867859e-44	-3.28282040084763	c3
GCW_02240	2.1924569023323e-32	1.90786446436543	6.76867836390554e-41	3.8928550026339	4.11542811191763e-54	3.76211357078941	0.441816746411854	-0.648451648232298	0.077887723318424	-0.327395524010716	0.0113711879290908	-0.836821784849175	c2
GCW_02245	5.89449811919004e-18	1.35724747135342	5.12402275881976e-232	2.9606764166273	7.96744443682604e-271	2.69731586506541	0.114199465201069	-0.561677055143745	9.74225685005064e-08	-0.859833723625053	1.00846572454615e-10	-1.68443700750566	c2
GCW_02250	6.74338982645361e-07	1.14407454036188	1.22717941372409e-66	2.52691165494989	5.3744661023187e-21	1.98669885800947	0.603280353352194	-0.381085786906162	0.00368222804670124	-0.707109553460946	0.00147000305860512	-1.49395584754342	c2
GCW_02265	0.254715337431721	-0.192153242304986	0.0100774278085802	0.451857527991477	6.59617532155721e-09	0.651743731144292	0.979076190083008	0.0293688324550967	0.57150163232244	0.148539380670458	1.19135888480564e-94	-3.60429843072477	NA
GCW_02270	0.576298798049314	0.199282686358536	0.0499372377745287	0.27147724255329	0.0110614959776384	0.311374270114184	0.330375933204085	-0.236974160544003	0.574684865257574	-0.120028188988515	6.42019244232297e-27	-2.68090213332121	NA
GCW_02275	0.697030398332474	-0.0245986958303703	0.0106359488119111	0.222031839131038	0.608165873092604	0.090802202554606	0.283753204483094	-0.822242567616104	3.98500072424535e-08	-0.694348553367627	0.0320671309924185	-4.07702911910489	NA
GCW_02285	4.21066883316351e-34	1.3719272615227	5.63204488453536e-05	0.263852920137138	0.00306308680723871	0.176996734900992	0.0461565789041377	0.538869834608011	0.187360287300249	-0.192947238048935	3.39134770833973e-13	-1.95585902676297	c7
GCW_02290	4.43923049392077e-07	1.44350497209582	0.428989833189236	-0.279009424667153	0.0918485103087723	-0.498997512120505	0.434771167961801	0.441842601544279	0.189358977121619	0.449085239717261	1.61695228517518e-61	-4.62216263344624	c7
GCW_02295	0.531240655441194	-0.128258397223362	0.00091167662141708	-0.245589194735377	8.72430904327217e-05	-0.447545674685667	1.1772921981446e-25	-0.565209603767812	1.55974159341149e-50	-0.508726164909231	8.99056060772954e-37	-4.00136911602415	NA
GCW_02300	6.77054381929003e-15	2.1132870338702	4.58092768619138e-17	2.31640596567159	4.53795629671063e-21	2.32840771226106	0.248405200712841	-0.757917002090825	0.187369139318864	-0.614507243797435	0.00275473021682558	-2.42504803110747	c2
GCW_02310	0.0107494948884866	0.683366301228366	5.95485738022405e-21	0.58495751228647	0.000565864504056546	0.398061573248262	0.352590691586983	-0.217371313962669	0.691352493725196	0.0747098383224474	4.17104160065205e-25	-6.74684327172646	NA
GCW_02315	3.80119641783478e-05	0.924547336778049	0.0481174833800244	0.248423905216402	0.945142852270701	-0.017344209340667	0.362482327524706	-0.267408689731502	0.847149040980388	0.00152362461062694	3.89638811706186e-33	-3.77808358636083	NA
GCW_02320	0.24090768965468	0.332446203933773	0.0823083853852057	-0.392650227993332	0.000115483233496401	-0.787873692582997	0.64152950818473	-0.113154781227006	0.964676385950824	0.0283413330764652	4.58220861255626e-19	-4.73102824664994	NA
GCW_02325	0.0100868408869917	0.638281190569026	0.315708063792	-0.257305766910165	0.000515920264097604	-0.882268750330609	0.864497060357306	0.172580500670812	0.844566495032146	0.12284712069524	1.25368267057964e-36	-5.51605069066154	NA
GCW_02330	0.679175028875398	0.207718009562724	0.0189474972480094	-0.955814171660657	7.1814310044122e-06	-1.58014839606943	0.767288351551144	0.346286736145681	0.088083463024395	0.67821640731708	7.58305882910503e-31	-2.54127662099413	c5
GCW_02335	0.000801970384014523	-0.826956511744747	4.22947697784164e-06	-1.52398920360162	5.96319211212118e-13	-2.06240046160814	0.152423790171905	-0.851168399071186	7.5134082365332e-05	-1.2277038654372	8.14552990772462e-19	3.05999983258451	c1
GCW_02340	0.13250216193079	-0.304108132464414	1.00272845632649e-07	-1.44599041314952	1.70165542483205e-17	-2.09911851114654	0.0475272078076472	-0.958964117766048	8.60078022151073e-05	-1.08357711439248	3.88627186166216e-07	-2.75369666094942	c1
GCW_02350	0.0191382325030983	1.1701124588493	0.21422503442694	-0.711840146813026	0.0572309699311068	-0.948417353682656	0.670298682867257	-0.213341831864998	0.347105604261744	0.76399374550347	3.35019543086859e-08	-7.32926633213319	c5
GCW_02355	4.8572790833948e-13	1.78883516179293	0.314382415526443	0.523713451924149	0.101995751518748	-0.489258492596904	0.566146695558987	-0.235826857250562	0.860551574575599	-0.0770135050053344	1.68718110101708e-79	-3.53223633858037	c7
GCW_02360	1.52456096664119e-16	1.57286485230519	0.000893301789922805	1.08059440524168	0.466497779056013	0.229502488035971	0.926330549961254	0.125357808780354	0.233604621239991	-0.3656457658284	6.64251030569499e-37	-3.1169792398091	c9
GCW_02365	9.15092489689753e-07	1.12089255826222	3.90790287714687e-13	1.52237527379933	5.80153783328563e-06	0.970856649580744	0.620651191012621	-0.203235043857397	0.202199015439079	-0.327543319080164	1.34912768138699e-123	-3.75385276668909	c2
GCW_02370	1.3520804767569e-162	1.62171289797424	0	2.71332558822786	0	2.08247064893965	2.47210726033906e-05	-0.323860868444594	0.00057731945872113	-0.31210298708457	6.29747282013344e-25	-2.87426077392312	c2
GCW_02375	4.74701893728567e-27	-1.6582737803738	3.18298189670578e-29	-3.17878652681556	1.02970982238781e-165	-3.2601873787298	0.0159377072132184	-1.10195392173669	0.00108122207398536	-0.992147739192585	3.67308211604817e-06	-6.23953452606403	c1
GCW_02380	0.00186971589748794	-1.26436926624843	0.000770066518538943	-1.9800647342303	5.15588211994273e-07	-2.29685239918571	0.427888903342417	-0.803606204675578	0.0740182328472675	-0.870062285682858	0.0286711475064749	-6.99239850495338	c1
GCW_02390	2.08620639673111e-10	-1.76889323709413	7.65998181109201e-20	-2.60399222406808	3.26456539263086e-28	-2.86292824934742	0.352923949891536	-0.45814721318103	0.829843861885197	0.0974157970023644	0.00118543132653972	-1.39911508607654	c1
GCW_02395	0.000751194628780098	-0.535875767696801	0.0849109817079223	0.658605363808885	0.000574914182594383	2.15683933612608	0.586284768345526	0.53932024193136	3.55671562190889e-05	1.40872151609247	0.00290915677188539	-5.95938773406227	c3
GCW_02405	7.186376179111e-59	-1.45039586417348	4.63638674258562e-29	-1.35419817156519	1.39009049124667e-30	-1.13474256373369	0.651168317161654	-0.23393392459122	0.842408391735153	-0.0469878659501175	1.88935194495319e-40	-3.26014399671872	c4
GCW_02410	2.12750104930632e-89	-2.17226892938538	3.40946640291762e-79	-1.7191708970594	5.55184698709481e-07	-1.47475870071043	0.885851164705369	-0.190422395023631	0.999637981451056	0.0154087859605738	1.71991149139244e-09	-3.35823216909996	c4
GCW_02415	0.00153158019706252	-0.523720864447975	0.0898108118151981	0.677004048770605	0.000418546114294902	2.24935806515886	0.625931435164091	0.514424101904446	0.00072397880595052	1.35068681797366	0.00220593248258349	-6.29174421183761	c3
GCW_02425	2.40833831789874e-06	-0.871314047723757	0.3723058949899	0.1092972772729	4.770368858947e-10	1.56859175791331	0.201007052704726	1.15906022477388	0.506108347240778	0.294712300286826	2.12422181926917e-05	-7.69407785733451	c3
GCW_02430	0.0968861077837316	-0.161751963347111	3.23034539008391e-12	-0.84188594003793	8.45681939295473e-44	-1.24784285613293	0.0895656360679208	0.457747111270868	4.00119412780011e-11	-0.263793348511022	1.22334289138275e-41	-3.25593149666265	c1
GCW_02440	1.69933428032945e-60	-2.18920885233453	2.69514522400668e-16	-1.46243057274359	0.000305880706996609	-1.2295140992444	0.944814848186831	-0.164220423044085	0.964943962968267	0.0509875089822813	2.86735534777228e-08	-3.76138446843674	c4
GCW_02455	3.95258186820763e-93	-1.66799424883234	1.82947841289795e-101	-2.59833113563018	4.17868091945018e-82	-2.90913949693156	0.65102053317517	-0.207877316244639	0.777349129382881	-0.0554161540702811	1.65820579934765e-19	-2.8240743211011	c1
GCW_02465	0.460390775705003	-0.499837890313163	0.995580894138549	-0.097877572848116	0.499501881817958	0.535585523199407	0.982551669706026	0.0974705808102243	0.475948794782248	0.587071957630299	0.00191103043275722	-2.61446101102483	NA
GCW_02470	0.0110714608324846	1.09543299776969	0.55168637928034	0.0887145320782228	0.0625465308425854	-0.288159153674047	0.330700672938109	-0.674913665771	0.0686529852580093	0.655558503888791	1.18961620510161e-20	-5.88663228939205	c7
GCW_02475	1.80931998338799e-06	0.611732676406763	0.709096400452547	0.101958580493729	0.865995562529962	0.00279123418001959	0.76712073263706	-0.0941515125514805	1.20937053075606e-09	1.04688298140789	3.74097080612262e-19	-5.21860830701448	NA
GCW_02480	2.39378337694426e-13	-0.503801089558706	5.77980840928134e-117	-1.90229690014166	0	-2.06191369333082	0.00577967478162926	-0.277691643569071	2.41769640459991e-59	-0.617012744820066	4.39703551602707e-77	-4.5042203837662	c1
GCW_02485	1.97946401166229e-43	-1.61629516208554	2.69048657725498e-39	-2.01440577538821	5.03696005436381e-44	-1.64278830166131	0.0120680903257527	-0.499118051218248	5.77801094042681e-23	-1.25595707693055	2.91790264363805e-40	-5.03159212385102	c1
GCW_02490	0.0108790879564514	0.86553004809852	0.797808344343036	0.14455338075059	0.000188209925204219	-0.901670969219097	4.36888225911483e-17	1.81611607033221	0.602503244470501	-0.174986638941302	9.49650650881369e-226	4.67544993233729	NA
GCW_02495	0.0532899526229831	0.780183502119778	0.899602908654884	-0.00846687167772231	1.13615948890897e-10	-1.03222056792923	1.37920642010888e-14	1.64165837725658	0.856596797220948	-0.0371203469857164	0	4.86130549634333	c5
GCW_02500	0.000730102559725667	-0.463795505614655	4.54459040956696e-106	-1.45175356452382	6.72951620195956e-151	-1.1169389903514	1.02741002337063e-12	0.90378459595183	0.00171074492631608	0.297521217478174	3.59962726844715e-06	-1.53360389810642	c6
GCW_02505	6.26831617355162e-10	1.84597798962673	5.51366330543776e-10	1.285299236334	1.85851239614088e-15	0.909063114450685	0.488670155525969	-0.741858955403213	0.19639621186829	-0.396411866965784	8.35059465820999e-15	-5.33897488348957	c7
GCW_02510	0.0757247554041037	0.540966063621671	8.02583770976864e-158	1.9592880746559	1.42287196687647e-134	1.90544641370652	0.755279501391182	0.213923342582472	0.691352493725196	-0.0977344702454914	1.75806075404144e-08	-1.40853533946005	c2
GCW_02515	3.47265152241821e-18	-0.641169011118327	0.0214473331673342	0.244858742061117	1.65545432153061e-35	0.782842078180833	0.651168317161654	0.0920506185756498	1.61604455429534e-05	-0.419476900675393	2.73226333000218e-17	-4.05333786902774	NA
GCW_02520	1.3787233451391e-21	-1.27193174243219	0.0100825066864959	-0.385337864485749	0.0110614959776384	0.259086811717673	0.954314491837338	-0.019497405350787	4.10496781644899e-05	-0.605186117590151	5.36733078711258e-39	-4.47450984053997	c8
GCW_02525	9.25524148792603e-30	-1.79969926427458	0.192524115384741	-0.290569850485863	0.00601595772821559	0.297151371864725	0.346349253616474	-0.174274735651432	0.000929559493160005	-0.498037369959864	1.16977114356046e-32	-3.84082145278236	c8
GCW_02530	4.0432501118486e-18	-1.70325968852031	0.834184016712516	-0.0729656811674655	0.031712848491231	0.295247284045294	0.58691923775496	-0.161495043794195	0.00476822139294489	-0.613024355374217	1.22190360946874e-08	-4.79296272719335	c8
GCW_02535	1.83711899622167e-18	-1.51493061117819	0.0902851076300844	-0.462572702551952	0.451072971416985	-0.104299968621993	0.501953379681428	-0.316608548704096	9.00311125222026e-05	-0.840472461993089	2.17766927418594e-24	-5.10772294820397	c8
GCW_02540	0.242698662993237	-0.388146405466273	0.323327658213998	-0.343916136161099	0.0589804492794593	-0.517264727666966	0.616601926179493	-0.285025939089145	0.119216752930026	-0.571088964622046	2.00526250993447e-60	-4.7425705513788	NA
GCW_02545	0.921016938090527	0.0538651788031945	0.00912906138074742	-0.416420187720725	8.08238638831341e-07	-0.805258719861786	0.0456740348122944	-0.347483427668006	0.0111679247138475	-0.507958257546356	2.69238584133842e-13	-5.57966887020965	NA
GCW_02560	0.990326958336139	-0.0312265406576895	8.62987111681195e-24	1.67051062467018	2.70028035602126e-84	1.99443056724559	0.00491414527613915	-0.34130886225388	1.2871968827728e-06	0.529130104668598	9.02992129492341e-26	-3.5765139060298	c3
GCW_02565	1.30514109478021e-07	-1.21906814087819	1.01755493397346e-06	-1.46031170014461	4.73874495893394e-06	-0.946478898242768	0.577206325529531	-0.151318625201585	0.31361029901599	-0.25279090098164	5.55869677347364e-58	-7.92808949281236	c4
GCW_02570	1.10057342265435e-07	-1.00116419534415	0.00139409382492822	-1.10298165723995	7.0198641658243e-06	-0.399314256218242	0.969615804876293	0.0238004995161027	0.172214452950177	-0.262575002515817	5.65956612363423e-47	-6.29766904573003	c4
GCW_02580	1.67847236538694e-21	-1.940146862903	3.19744107725283e-13	-1.78822231336826	2.73887184745772e-05	-0.899745899940315	0.506010382766824	0.245473549285997	0.000103058977876427	-0.99450705083229	4.81406267609323e-06	-7.08781514283773	c4
GCW_02585	0.0495530692280668	-0.738155904199777	7.18200687999976e-06	-1.44764042443011	4.6130820526044e-11	-1.83242220805706	0.630780390855484	-0.238959728834653	1.50201421244281e-05	-1.81894774689172	0.00772936633360034	-1.78779591006632	c1
GCW_02590	0.870008593806849	-0.0701311130003077	0.0181836506803571	-0.698338135408211	1.77177410445641e-06	-1.29454364942717	0.866129747012083	-0.0758865475658492	7.76263062121196e-05	-1.20832638909771	0.025005937243369	0.423014076251434	c1
GCW_02595	0.0241235488354862	0.490052203568538	0.416123652059817	-0.0831810587934045	0.647739234553153	-0.0345806814796816	0.707237719256639	0.0891668322259296	0.00037757062947033	-0.5443202748585	9.31910410302529e-24	-4.15122249299277	NA
GCW_02600	0.653456213722187	0.369861881897251	0.000490011648912703	2.49626327455216	5.74355375523316e-10	3.95698236988639	0.0910439428899364	1.47116758334345	0.000366351828577791	4.45125927358649	1	0	c3
GCW_02605	4.25678593943612e-06	0.278312929986354	7.44715085624348e-36	0.975659796045585	2.92117895036258e-129	1.18659571887572	0.256292688061427	-0.228203782416234	0.394392333187546	0.154903071383716	9.37219161151611e-09	-1.18236701898777	c3
GCW_02610	0.011660745379221	0.405475386617624	7.23295990157633e-74	0.865305994053756	8.08916869171122e-10	1.01146261224626	0.477940324221626	0.51753349811851	0.419160346077131	0.268030797388956	5.45338308620864e-11	-1.42552323482698	c2
GCW_02615	0.0892683447970383	0.431264508589585	6.28293269891562e-20	0.928641757728752	4.64199333165612e-10	0.861615316851999	0.278686192298087	0.510081629269205	0.0466366737498265	0.302602514729061	6.11563039918323e-20	-2.60297244631747	NA
GCW_02620	1.03014161320706e-06	-0.838316096767926	0.000127082413269991	-0.475737915929539	9.42248389395532e-09	-0.620958113384162	0.000838779745680527	0.714581313218488	0.260016142819832	0.23729348473103	2.06039063815138e-51	-4.45844843832084	NA
GCW_02625	0.00201226911309783	-0.398914653513648	4.2908725061292e-24	-0.934402086445091	5.01392515805131e-75	-1.28795050882137	0.0112721349717701	0.703366077208427	1.97604690013194e-06	0.318368256203671	1.18377642373074e-96	-4.46069235406124	c1
GCW_02630	3.95740061856852e-06	0.219023854638579	3.72562794692229e-45	-0.800006698101525	2.97867470113583e-89	-1.55266932977859	1.06670987707575e-22	0.625546563667157	0.000369205244898625	0.308385492189462	3.77887727677628e-45	-4.93516924022852	c5
GCW_02635	6.24282565679298e-13	1.00593751242447	0.546109102057698	-0.0776718544476998	0.000118876330726164	-0.530797780584047	0.0310416822227935	0.361943614977531	0.00719422461573089	0.439924178351146	2.444315167759e-14	-3.63450181148027	c5
GCW_02640	2.25247770462831e-06	0.772957546151117	0.00217694924317461	-0.762021889119659	4.52944885191675e-35	-1.43372976871941	0.130625382611912	0.350769946060879	0.0062937182775833	0.25259149151587	2.56463391001477e-46	-5.11249821319585	c5
GCW_02645	3.79734723616672e-22	1.03480962439452	5.67444740705481e-23	-0.852060785508208	7.48408825390056e-115	-1.51748872217504	0.386763276509312	0.0477471954727271	0.116521049134121	0.16729377171705	3.02592442094262e-66	-2.35532337035068	c5
GCW_02650	0.383591898000211	-0.244307990117028	0.583650590663745	0.187300297889219	0.0340647754519149	0.536943841282501	0.0329357557308743	-1.11272727486683	0.187360287300249	-0.423379276240036	2.08674392826612e-22	-2.51216793605471	NA
GCW_02660	0.60138222337797	0.13648770564747	0.468540078610421	-0.106050295917187	0.785558632769397	-0.0155303185092972	0.000299011582258191	0.617961175483456	7.34800926939364e-05	-0.890453298548719	2.97951352334988e-75	-4.70493241560715	NA
GCW_02665	4.48399999123488e-08	-0.865207725963023	0.00313994882053661	-0.517636812220086	0.0196285869071643	-0.345194994608029	4.15321738806173e-05	0.602575592538885	1.3816535068298e-08	-1.51308834090721	2.11962771001876e-14	-4.22515930340653	NA
GCW_02670	0.00119906531122652	-0.890323538009277	0.00912906138074742	-0.710224532789862	0.0122265747503636	-0.577957923099063	0.109512319539769	0.486591404696142	3.35753557855064e-06	-1.44246105908223	1.10708164166786e-06	-4.65090082164337	NA
GCW_02675	1.70935784539274e-16	-0.872452111127402	5.01756984760496e-06	-0.592403148021045	0.000250687238247677	-0.53602751912236	0.00134507852605739	0.552175058926153	6.54057368445234e-23	-1.41789523577823	6.22986188367119e-05	-5.22164739808029	NA
GCW_02680	8.89912154767975e-21	-0.960069496748766	4.11198215431998e-09	-0.806356083053915	7.41181390783195e-09	-0.923532936687206	0.454657439819612	0.192164966481236	2.07868814945433e-21	-1.18273510139324	0.000175071808510073	-4.31759788042912	NA
GCW_02685	0.887096159399355	-0.00355468338163689	0.490740978270077	-0.0692714464174422	0.858459047679266	0.000120307830236754	0.577041191641221	-0.0970995972189819	0.722328767122623	0.076051670024075	7.01828310782504e-26	-3.2593498314782	NA
GCW_02690	0.853458955870311	0.0294050193645949	0.00689092415935383	0.471192403813457	0.0751877941978402	0.38067073200179	0.441816746411854	0.306611839880691	0.741258704735136	0.0602253763720659	3.78376418745546e-34	-4.61227963919935	NA
GCW_02695	0.0179035643225596	0.862408547157005	0.0476446223635981	0.926489212706762	0.193156657283787	0.618605453697586	0.148905114540371	0.822209034738997	0.777349129382881	0.259950120012044	3.96593948070879e-53	-3.41521300573776	NA
GCW_02700	0.00125180516349276	0.850657944676225	2.23052420470531e-20	1.05473029469641	1.1767388131581e-36	0.860242034440279	7.27819011898921e-07	0.608659421476274	0.84446382540199	-0.0333782875115141	0.000249574773074923	-0.478346317170566	c2
GCW_02705	4.21110482037707e-07	-0.966909569459411	0.0118779443196299	-0.540556665752931	0.0869427670790842	-0.405564763183243	7.3446540766299e-22	1.78640205814359	0.000770130416164024	0.585647892283545	2.77358640299156e-41	2.92011832257523	NA
GCW_02710	0.869880054451386	0.0820841322061554	1.31750446185591e-18	-1.63389283166186	2.69148566675293e-53	-1.70876753097593	0.0911917956199151	-0.253785891313015	0.000101265145532167	-0.875614733873185	0.442632357922773	-0.0401273967132845	c1
GCW_02715	0.643676082874603	-0.0665245339798481	1.67925536659382e-61	-1.99751029155989	1.97509341305956e-80	-1.89716136739509	0.0130227904054821	-0.525658100515322	2.23957346778957e-10	-0.98959217543462	0.887998079211867	-0.218983883880997	c1
GCW_02720	0.611864833415443	0.203548609204441	2.09794677703191e-22	-1.34718435748293	1.50424197176377e-46	-1.34124553593293	0.239306083719158	-0.1975447546988	0.000579898710014898	-0.571488930416658	4.82999804496355e-06	-1.22303163363056	c1
GCW_02725	0.888455883019021	-0.0320855991325715	4.95460212885392e-271	-1.50600780166748	3.79443737945646e-48	-1.38460792357888	0.0283494542987543	-0.273114545125916	0.0365143967674768	-0.383598098250204	2.14587897873286e-11	-1.8638285955487	c1
GCW_02730	0.000115895547528049	-0.782911790010271	1.00059456951717e-13	-1.8283333383965	3.12190833278011e-13	-1.41125967307015	0.424942998211839	-0.363130964590034	0.459428700793028	-0.17773873671595	3.46180776673609e-27	-2.24561326893961	c6
GCW_02735	0.75846623684389	-0.169294862031563	0.0034838788951433	-1.30653025372743	0.000243422218082834	-1.2971173951141	0.748394553040422	0.163221184761934	0.221954189726739	-0.521330999790342	1.57865972170449e-10	-2.89177888437661	c1
GCW_02740	0.963243311714558	0.0591178319976677	0.0137990702403688	-1.27807188976694	0.0010570543708171	-1.40529639915983	0.834196652983158	0.121073421800862	0.618419930759743	-0.269628866308658	0.00337035490049577	-1.70431491613256	c1
GCW_02745	0.697030398332474	-0.269610126693276	0.135500165693214	-0.970196379048211	0.0204005770359449	-1.28098504482847	0.603280353352194	-0.388167018485818	0.919396700304899	-0.0491473281350316	3.64889897281453e-64	1.7639079097398	c1
GCW_02750	0.384979090985264	-0.595638769600395	0.0765063207730428	-1.18270378317745	0.00873259236817414	-1.4593425346087	0.295794776191046	-0.74569745716239	0.872318553377434	-0.0974580839012376	2.49473554921241e-90	1.58157176667896	c1
GCW_02755	0.386054444384744	-0.600241492370017	0.109968329392441	-1.12943759806476	0.0136355434816804	-1.48914107278311	0.360893603161412	-0.72939836845471	0.83911100702316	-0.14539721771796	2.85882713049924e-07	0.528365991327172	c1
GCW_02760	0.00425988278266126	0.319960399666256	9.2751378113357e-08	0.389655813874734	0.891057019093098	-0.00578920063138	0.00411032069549397	-0.220462327648336	0.0236287244186342	-0.299340148707714	0.186449720157863	-0.373027009780712	NA
GCW_02765	0.0650188983417885	-0.626535131793953	2.13006401677346e-68	2.29122112913066	1.3056661788618e-39	1.84955222614934	0.734501668696776	0.144713052039898	2.42002668819511e-11	0.903020539301619	4.00621253648217e-17	-3.34491644367996	c3
GCW_02770	0.905384906966337	0.0524623085447669	4.50245851437175e-20	2.25936702894166	4.11737827199337e-14	1.50452554903015	0.688445015015735	-0.139307060477639	2.49910813940056e-07	1.32932236367221	8.41849814610717e-15	-3.6072975006983	c3
GCW_02775	4.57363388297206e-87	-2.51033668100805	2.0314498577097e-50	-2.22810778960029	2.04445020754005e-87	-1.77513986657138	0.00815565700027045	-0.505802425691146	1.58473836835624e-40	-1.25542086355377	2.98997612619717e-13	-7.25090739472274	c4
GCW_02780	8.81797167706648e-171	-2.81709577330926	3.10225926348028e-12	-1.95990708524286	1.86732555395063e-21	-1.3228065210281	0.37890551227236	-0.613848726014166	5.20644468916184e-30	-1.96295861124423	2.82908294169848e-27	-8.11682006702887	c4
GCW_02785	1.57329232732743e-07	3.58591968303117	0	3.79168448293524	1.77824780605847e-94	2.30369867593996	0.00896377880960983	0.760984090097327	3.61809059538152e-72	1.88462211584309	3.64701843313922e-56	3.51945488623928	c2
GCW_02795	1.363411134832e-09	-0.545790392148145	1.26897228003985e-08	-1.00120995797154	3.77507334480857e-16	-0.740115688038855	0.608694124923912	-0.141339245223854	0.114462241230407	-0.186058457523322	2.00159355153436e-26	-4.8497261676492	c6
GCW_02800	0.00443087543267039	-0.274161183807387	2.30705034282001e-21	-1.22066973639692	1.56598235599048e-31	-1.2452174595375	0.0709998680191761	-0.247373964658985	0.586070402475947	0.0913442045668429	5.60887916435685e-42	-5.56642978389867	c6
GCW_02805	0.893832732028451	-0.0210595241081997	4.70899882055433e-09	-0.784358774685666	4.45917884130197e-27	-1.79796816380868	0.307446935474872	-0.142395284048295	0.694635649324026	-0.0997948324039726	7.30196389383631e-06	-5.3593487706272	c1
GCW_02810	0.000101108887757357	-1.82409695962881	0.00912906138074742	-1.1795315246189	0.0646146359989865	-0.574592718888965	0.441816746411854	-0.287086466499201	0.973157846753312	0.106748322810073	3.20293710304808e-20	-6.68820100129005	c4
GCW_02815	1.00332238274459e-07	-1.29064944624046	5.45440887780934e-07	-1.35415243811928	0.000287511707816899	-0.920229536420305	0.481648770485188	-0.516689330786123	0.687944619007099	0.116225107476764	2.16292072851602e-68	-9.71341385237806	c4
GCW_02820	0.0129571641509701	-0.970232437020814	0.0113507937850556	-1.29306709569814	0.0231730913785955	-0.785506007802029	0.224971582294152	-0.589699766068462	0.569253436212532	0.368936873652713	1.34975346696077e-53	-4.92797621742855	c4
GCW_02825	0.252497246012094	-0.386190815292015	0.135289416659999	-0.526171600156665	0.0869994800989891	-0.446584169759225	0.417821693826716	-0.527382038669001	0.774629938778148	-0.0768333695525012	2.23148651111754e-06	-4.61976237754225	NA
GCW_02830	0.69717924828752	-0.105053888789771	0.0982508019535874	-0.711861661275126	0.0302604203762483	-0.743278722033949	0.210226743724252	-0.827182632520589	0.889944725029202	-0.00392044575277506	4.50719617796118e-05	-7.13336460778469	NA
GCW_02835	0.160227969788181	-0.308710400711232	0.244596524170734	-0.195518812809842	0.0289144715820242	0.226052887505416	0.923494707353676	-0.164186758150741	0.0296606159319978	-0.682721232952934	0.000160965864661424	-8.12030184377371	NA
GCW_02845	0.668692076138666	-0.138094871786803	0.410966321109222	-0.232879292483767	0.000158195674115763	-0.726821200030365	0.63727196763712	-0.365713841001972	0.503659065463587	-0.199732781187633	5.20605799190525e-28	-4.04610112569421	NA
GCW_02855	5.94787323549874e-07	-2.19572385740153	0.000109390631345302	-2.1627643584202	0.000212904344235586	-1.27406348767502	0.875388391692137	0.230568423770707	1.86346567750078e-20	2.4124603440414	1.58285495501888e-13	-6.13953871185442	c4
GCW_02860	0.60138222337797	0.271752111078808	0.29985501148132	-0.201317584181941	0.0029559139863605	-0.506121383697609	0.000266351447118978	-1.0393481596393	3.45856992786167e-05	-0.964944758553017	9.62077174451237e-27	2.54352795027686	NA
GCW_02865	0.00452056705405463	0.960900319043522	2.90374684149963e-05	1.22356652966338	5.68539202894537e-12	1.58214089594604	0.249174099053961	-0.449630378061843	9.16575765912139e-09	1.49403590151226	2.3519316372974e-38	-2.67657610619471	c2
GCW_02870	0.0170317485819785	-0.488033395650894	4.18566674749721e-10	-2.0611081084157	2.97943477599984e-17	-2.15117701106148	0.814319920161107	-0.309117577109561	1.94391155253617e-05	-1.12648447672935	0.00174572631192968	-3.0287403191693	c6
GCW_02875	2.39991741337203e-05	0.749100780790178	0.000178831382261636	0.748603800701328	5.58744592550739e-05	0.672360169155303	0.87460137720124	-0.0225188290133307	3.33724337973674e-10	1.17299294488595	4.2724137690749e-21	-4.26061367398607	NA
GCW_02880	5.72412631103438e-14	0.526055543938671	1.53957311199865e-18	0.495095232162209	4.15901236851619e-08	0.225952429543153	0.946217682763318	-0.0600777492517572	2.05473417732706e-06	1.03380462913341	9.9190837994261e-43	-4.97993742715256	NA
GCW_02885	0.139885146525362	0.36430408777316	0.977336241981548	-0.0260246353453972	0.173382592742959	-0.319693354835376	0.739096606493596	-0.441009768435624	0.0399742595168576	0.699398321407116	2.62798612924563e-25	-7.08028876974701	NA
GCW_02890	0.245524858480828	0.264724165964711	0.196021755724677	-0.160960227699668	0.0150734736572545	-0.436440773104122	0.566936825122332	-0.12745023986718	2.68082729620826e-33	0.663571147456825	3.09939768474931e-36	-4.49285141456031	NA
GCW_02895	0.231180664048626	1.11775333175531	0.0292873158729825	1.79153607541537	0.723633585176129	0.431886529802762	0.574797989075258	0.728958463279483	0.878276571781548	0.124956832064703	2.81595733784743e-14	4.25640428803409	c9
GCW_02910	0.376089577734547	-0.166959931875933	5.75655754542979e-23	-0.82324458598684	9.26204644935725e-46	-1.01609721037263	0.000606801079007772	0.593660084146327	0.00705495302720072	0.322003178659507	3.77328202462032e-31	-5.15545364031838	c1
GCW_02915	0.0662482615674715	-0.592676306635987	0.000558872424639013	-1.41420324657324	2.92194793500818e-06	-1.60485341649614	0.285126058728749	0.600804010507296	0.0513077789796874	0.668132760523106	3.76344995686143e-228	-5.42584730788423	c1
GCW_02920	0.0372720614473588	-0.521281729317899	1.34858965529882e-06	-1.53479428880789	1.2063918189144e-12	-1.95030708289577	0.15455216407212	0.66409754472939	1.67779299522695e-05	0.933881167178413	3.07107193303171e-30	-5.29683004132034	c1
GCW_02925	0.140712096398455	-0.193526672876974	8.32601672349451e-34	-1.75981537216216	2.83083532842488e-73	-2.31499857290575	0.108413250332419	0.880134511453887	4.38119964096407e-29	1.34366194366071	2.11847333473515e-23	-5.0149137253292	c1
GCW_02930	1.65292720382613e-59	-1.62498418174478	1.46745451209641e-68	-2.61597696053075	6.48770062263023e-62	-2.61133968708639	0.330700672938109	1.14822881697312	1.61753685357092e-180	1.98873095327736	2.62737024848668e-13	-4.47790970244723	c1
GCW_02935	0.16087334767669	0.449418066904389	1.38395797855653e-07	1.77677160918183	5.63960909686767e-06	1.54513817066093	0.524833893505192	0.407959967261961	0.000376626995470983	1.24575152418879	2.2874262339024e-08	-2.28121880658675	c2
GCW_02940	0.269181721763266	-0.595345187530331	0.284292992638519	0.285086196877241	0.34931804137806	-0.224555953321133	0.937423151664281	0.0614826824224579	0.958249995999298	-0.0136373036680411	9.90886731140693e-81	-4.5741295550657	NA
GCW_02945	0.245875853187669	-0.596465911278885	0.87554843631109	0.0484841677883949	0.0182389412144476	-0.509763033050257	0.926330549961254	0.0850528283381973	0.973157846753312	-0.00281071540902289	6.21715187256538e-57	-5.07025182934091	NA
GCW_02950	0.742947863164465	-0.184296482066504	0.997081846088531	-0.00138889086886351	0.0798572345676064	-0.660585354956041	0.813061603386757	0.191177914470147	0.941482613217864	-0.0315351821495149	1.46856960641228e-56	-5.09864770880879	NA
GCW_02955	0.991509946020427	0.0309369440976788	0.732299769167083	-0.150669694341907	0.0235257306587211	-0.898023732679565	0.954354286718203	0.0638451545145546	0.853888223805647	-0.100638878496749	6.15039116751059e-72	-5.12880302387634	NA
GCW_02960	0.888455883019021	-0.0790547359613232	0.333781239686139	-0.376539967354827	0.000960760770698747	-1.19556600330773	0.911612506987137	0.0973329129347267	0.701667496064633	-0.204696532787187	5.97404818647849e-90	-5.28050237220854	c1
GCW_02965	0.200570615955675	-0.627224100060994	0.0753390295021595	-0.91597525922456	0.000208181576335464	-1.75097809218955	0.979076190083008	0.0421675760908951	0.722707559156356	-0.205318435687772	1.56531366136618e-82	-5.26422601038207	c1
GCW_02970	0.505596323957871	0.771142211362233	0.298082317843061	-1.03123890529377	0.0521556010493071	2.11711546488796	0.268881284281484	-4.0971386668983	0.526242157657258	-1.13236645536322	0.972305332984588	-0.295788573863711	NA
GCW_02975	0.00140345867062621	1.17000323043704	2.17575049443704e-19	1.30140155169989	1.14114682613505e-34	1.03878047123673	0.00281380074233933	0.34777033341242	0.00813049867442316	-0.374156545706267	0.00611505579902539	-0.835000062968239	c2
GCW_02980	6.15884817076097e-09	0.672123335090077	2.16955508439782e-12	-1.37480098780885	6.33949691344659e-74	-1.98497710685499	1.34624267189356e-34	1.31674621905412	0.00160277660080746	-0.189581879343711	6.0200234347441e-80	3.71877051757141	c5
GCW_02985	0.00141443668032946	0.622541342234431	6.81951090814437e-12	1.22444067652225	1.16087969709712e-21	1.446766102772	0.436440501152094	-0.206343632399065	0.320030877446708	-0.230342021589475	2.98104138064207e-35	-2.54684085319717	c3
GCW_02990	0.0662902277647199	-0.386981565806106	1.98507898610046e-05	0.723785232272872	9.65833413673676e-19	1.23527369922246	0.547004091306485	0.335693635520379	3.81221650173663e-10	1.00977997706246	2.90529327283791e-21	-3.18013677961069	c3
GCW_02995	5.2975509441923e-05	-0.441786449876853	0.000620366192782814	0.161002766573769	2.20330647747759e-13	0.519968161051429	0.144368025524591	0.41171423210648	5.06608526519627e-16	0.761207324707922	6.26277416710704e-20	-4.71441971593587	NA
GCW_03005	0.441060981810374	0.498851615856292	0.0602175439753447	0.715846735677541	0.175087165066292	0.45233327886212	0.0434031601282575	0.803821704497418	0.849691518266615	0.084811476448273	5.34047664725605e-69	4.42841081636699	NA
GCW_03010	0.270049056424054	0.816465830824299	5.56151928427686e-05	1.05820363020528	0.109991500168358	0.394054474345179	0.911612506987137	0.0918006392827184	0.950674334227077	-0.0222683773192571	0.130022485071219	0.440258844587211	c9
GCW_03015	1.1000297036431e-11	-1.11407755228051	1.01241276712471e-198	-2.30193620905906	2.02681001651537e-276	-2.55968597247735	0.00684504722476946	0.249543094664505	6.16698976456993e-06	-0.233153702879776	2.37629729494322e-82	-3.01377990542805	c1
GCW_03020	0.979313855452597	0.00372841564148096	0	0.507679550513354	3.42164209233567e-25	0.422150660493498	0.642327305952581	0.253790892604826	0.886156400542273	-0.0514232468809599	2.95527225568959e-66	-3.2766366977712	NA
GCW_03025	0.192764145724774	0.498996713031632	0.000906661731615372	0.351097981828232	2.70612564999434e-05	0.503744329026315	0.00123155216864432	0.401551109534946	0.000130582557520725	-0.75022855581958	1.50535757399205e-21	-4.17522913843577	NA
GCW_03030	0.0331371425001173	0.757528700420684	0.000281709601619678	0.311725451242337	5.85822154799587e-24	0.607525142821622	9.75233243630347e-06	0.403639117331061	0.00886824401832987	-0.31202795968521	2.72133294649925e-27	-2.79653891822015	NA
GCW_03035	0.271268184928216	0.755214525642586	0.0902851076300844	0.486263741634168	0.0218208949269665	0.524594389033766	0.518277965393879	0.52174093926218	0.886156400542273	-0.0472030619031116	2.1358623937164e-73	-2.82080972494145	NA
GCW_03040	0.000742367629146358	1.06589082600071	0.00938230952611328	0.696822296669822	0.0441291605725518	0.545237132284857	0.317651672391314	0.362449775390559	0.810745029896685	0.0755865121763506	4.9722128113261e-111	-3.41650019001128	c7
GCW_03045	0.10912164067072	0.596290715030694	0.184203188612271	0.229238719359465	1.54469939524221e-05	0.481331783562506	0.0021162048555098	0.48363791975583	0.00608469315030834	-0.473179311528419	0.102193033103397	-2.68331574864388	NA
GCW_03070	1.24129079528042e-22	2.3344110423664	1.72589507010436e-84	2.75517362796936	6.37930325374243e-55	3.10252963723282	0.0233594066215569	1.38878524256544	8.06216379660131e-44	1.83930384435446	1.29659782286037e-14	-2.71907913704945	c2
GCW_03075	0.00794099565168769	2.04375343337317	3.05308031221103e-11	1.70501289956374	8.15156431254774e-05	1.05073654751872	0.307446935474872	0.598092090257738	0.00016732344011384	1.00196176565254	4.33544503672754e-72	2.67710239653863	c9
GCW_03080	0.21234189744205	0.329734532086089	9.23174076540908e-07	-1.3805109978614	7.06766914807465e-17	-1.63052081002954	0.360893603161412	0.199884146744358	0.352467595121403	-0.245552692082075	1.82920524986003e-08	-6.80014044621507	c1
GCW_03085	2.22234095245965e-07	1.727171414257	5.16929672544974e-26	2.04202188778242	4.25866350485184e-100	2.22120713824876	0.696753087561375	0.147899714195631	0.00254009120712184	-0.912865648768155	0.000285641411640329	-2.54214811614223	c2
GCW_03090	5.80136389505087e-06	1.29951740635538	7.30215914798345e-08	1.70345145800464	2.04302903478282e-06	1.46094960468101	0.183319969820459	0.574350744446486	0.000414738638031036	-1.66171874260637	0.000505578285739007	-2.86974484064568	c2
GCW_03095	0.00698903786215868	0.66641190386092	3.93235269370934e-33	2.24516933468412	2.30107003437319e-23	2.45762745945618	0.190997436625673	-0.548658244433785	0.861156815527111	0.110987339384556	1.83634559481902e-09	-2.46081703759796	c3
GCW_03100	5.30814383463908e-07	0.55818432802565	8.85248829840471e-252	1.81848829189145	1.03749097496788e-178	1.61783611952058	0.0210473477562654	-0.470339019411441	0.0804072396428875	0.181209052538724	4.8262064692397e-18	-6.28872286462088	c2
GCW_03105	0.147000023490425	0.276091181310754	2.40056790033139e-25	1.53458748922651	2.09428881434086e-16	1.40352094998195	0.518277965393879	-0.177966301297911	0.741258704735136	0.112973155694961	7.51589194744474e-26	-3.62588602693379	c2
GCW_03110	0.0150022585296108	0.319491138595735	6.1346089911641e-09	0.845761476995889	1.18977742170221e-08	0.650070740311461	0.72034579530596	-0.342926017773189	0.348652023915651	-0.278848681188824	8.65841741080945e-43	-3.99952946891901	NA
GCW_03115	0.00727849631262065	0.402055832786063	0.0664579065645446	-0.300086434401498	0.514242708654596	-0.105824668645093	0.159303941433007	-0.298372814005903	0.0101706163174021	-0.477615132454895	1.89894812005759e-131	-4.05090253640986	NA
GCW_03120	0.585036014978065	0.119038963093859	0.0283430935387923	-0.360803556913991	0.176027267923683	-0.187564666515096	0.254154708029831	-0.209691513169366	1.73386805769248e-05	-0.989542858667475	0.00153866636790261	-0.803421634701018	NA
GCW_03125	0.996490270617095	-0.0402232852496915	5.37955123664848e-50	1.4890945167406	1.89458329272394e-33	1.54793919919279	0.000130892911217221	-0.333901922048327	0.0499283387877372	0.311874853900775	5.81213495292212e-12	-3.31082435315026	c3
GCW_03130	0.00848617644499223	0.283347796365533	9.85103933471668e-15	1.13783483303341	5.12043038023395e-23	0.970868007014577	0.0428286007238915	-0.319488695605576	2.18286317294916e-10	0.36423647393574	2.44717081649361e-63	-4.42873927067747	c2
GCW_03135	0.664825226259964	0.112946058628282	0.0885668490768011	0.187531484635624	0.0993438313311835	0.0637635637458001	0.0709998680191761	-0.53728695472773	0.964676385950824	0.0115382680207983	1.15479666296323e-137	-4.89024233570911	NA
GCW_03140	1.63511075339496e-25	-1.19704999115415	6.7117286973481e-12	1.38341366365055	4.07330124584882e-19	1.59307786503898	1.124500034713e-28	0.437376883402405	0.000482310026530826	0.318238480328263	2.33515344100876e-12	-3.92372028003892	c3
GCW_03145	1.1000297036431e-11	-0.831547331051405	8.03252760622995e-11	0.771080277266146	2.63031160020573e-15	0.742538591496562	0.342297775743493	0.297060904168164	0.0763652107497896	0.274289164666436	7.05126807641084e-17	-4.3259716791938	NA
GCW_03150	0.565586778016955	-0.258877756026925	8.56227422670349e-08	0.687276065132234	0.0155362061137674	0.401886755202588	0.742037066330995	0.0614142789885239	0.648785151787472	0.0632888859189915	7.17462712347675e-15	-4.41645958889203	NA
GCW_03155	0.0408225688119119	-0.438444582739452	5.05749904930965e-05	0.580338073356247	0.0183235557134908	0.314625423789222	0.375547433142495	0.349212381663671	0.618419930759743	0.164854295659728	9.46273984722071e-26	-5.20093392348179	NA
GCW_03160	0.979313855452597	-0.0575905834885901	9.47344010526043e-12	0.66177651081405	0.445436079489879	-0.17591287935746	0.285430163354991	0.206229755522218	0.329345999730312	-0.263801320198365	1.80345912658857e-21	-4.10977183892299	NA
GCW_03165	0.158085686480867	0.169360673696126	6.04251966156333e-09	0.415628432789097	6.07411045672084e-25	-0.594729889738197	0.0412666048373554	0.272671587872775	0.00373737277179772	-0.189690919771643	2.09811960551317e-108	-4.39429120809087	NA
GCW_03170	0.514234265934637	0.0564198070986492	0.287654580978228	-0.142569541407864	5.46519747898827e-45	-0.964186303699655	0.0198757274604941	0.350435716140936	4.07253898651278e-12	0.859287815698316	2.88028528598575e-40	-5.03747110727927	NA
GCW_03180	0.480446595846499	-0.176442225051874	0.898595003791536	0.007615764264985	0.965918723869234	0.0654371257100248	0.186320165882512	0.61115916324618	0.219178743530629	0.517152786988559	5.55366862276075e-30	-4.23377374697887	NA
GCW_03185	0.0792612372154074	0.609086679945917	7.81424279952515e-18	2.15322718779164	6.01344457624523e-58	2.65956449902707	0.926330549961254	-0.211258650399877	0.000243838313432709	0.855833496426129	9.4836372711641e-07	-2.69443394220071	c3
GCW_03195	0.807475119621483	-0.0280163243296325	2.87653187506534e-43	-0.46550409460586	2.29581214744453e-35	-0.337598849711851	0.0404129417118647	0.314998675421108	6.64831569727758e-10	1.40541986165925	4.80349792933845e-41	-4.79217941782487	NA
GCW_03200	0.011660745379221	-0.608566055631118	0.153396638074829	-0.154773419015431	8.80328995671284e-06	0.170975065387154	8.93015353215961e-54	0.604702585511458	0.00207631723286119	0.770932183461483	7.68854567516244e-55	-5.27706767852226	NA
GCW_03205	0.453941963364677	-0.142068746958927	0.144650782562446	-0.350821820897878	0.00454149809512249	-0.579392445446747	0.0646787957526266	0.514169676404173	0.0253912831915464	0.601550394018769	1.6208499487085e-41	-4.30821275854074	NA
GCW_03210	0.98961989426629	-0.0419349506327826	0.000245925993469547	0.623081455440442	0.232263708426031	0.214828201609606	0.3056129645315	0.400648421384441	0.0782827030222114	0.606191372569977	5.8911303926244e-13	-4.62614303616385	NA
GCW_03215	0.0272961046877028	1.22682684085388	1.15339932810334e-263	3.29176546618218	5.60773602856689e-27	2.92301683367248	0.577206325529531	0.105590280611856	7.26998267855322e-69	2.24210165128348	1.60943183605914e-07	-4.36875974918074	c2
GCW_03220	0.228762573515839	0.185968427967881	0.0204166553516324	0.186129038138055	0.153768551182292	-0.26982598432459	0.358120380863593	-0.551768076452647	0.877622933873667	-0.00556078101958501	5.42604861916337e-110	-5.04501901908225	NA
GCW_03225	1.51214821084148e-27	0.356614538928053	2.76060525711795e-15	-0.361120467492846	2.38080238695617e-15	-0.835689467463181	0.650796204236632	-0.185710909130712	9.74225685005064e-08	0.217641741634697	8.30952526953104e-98	-4.76626198337213	NA
GCW_03230	0.993342134686587	0.0790020760479493	0.0957378595987393	-0.708288957383994	0.000367361841389286	-1.31894277384271	0.549881975052583	-0.276057709293031	0.987577563309331	0.0799881858893485	5.01644975869006e-57	-4.65045895159624	c5
GCW_03235	0.210521033240908	0.192261776790138	0.00115959085318168	-0.334764955263376	0.000782158377542493	-0.242463016274029	0.155567086116241	-0.493481640653741	0.000416050774348892	0.416675699273576	5.67347733917511e-137	-4.98403992576815	NA
GCW_03240	7.53728610801498e-72	-1.61922082544771	3.46826375172634e-169	-2.23507799687852	4.23464618317373e-102	-2.14000310533005	0.036049270439745	-1.13744813538376	0.347105604261744	0.0396219781478848	3.91524794158292e-183	-5.17606227139907	c6
GCW_03245	9.6717227189758e-05	-0.834137892123946	1.39377997740212e-11	-1.14728344275966	0.400546406985311	-0.124061645090158	0.322814107474881	-0.67932187271288	0.731491720121364	-0.322314777513126	3.0833612792352e-17	-8.25446066881585	c4
GCW_03250	0.00175846249002695	-1.96389182858732	0.335999618496845	0.397773813458302	0.808115467753867	0.065373974589189	0.944814848186831	-0.144353738601007	0.842408391735153	0.0785235032913612	1.42777136674408e-06	-8.47191942124525	c8
GCW_03255	8.19238447671958e-40	-1.24686787113269	0.124536230339112	0.0851533543203011	0.000577136641338645	-0.436640295660581	0.00670875154483093	0.232166288705038	0.731251183342802	0.0885180248446424	1.7452336388706e-26	-4.07142107471264	c8
GCW_03260	1	-0.184906263955091	0.705129780158968	0.411144839443908	0.164002611933249	0.868250387608438	0.937945141959023	-0.213594300760949	0.936196737587517	0.0859334023848068	0.236259718062212	-1.85917648229537	NA
GCW_03265	0.254288741382771	0.195790588305996	9.83678755829202e-12	0.979484544432797	0.506412781274702	0.116552770003704	0.0777741258038081	0.587214610792662	0.139131475486338	0.312642691004978	2.69331113041537e-66	-4.16206442155543	NA
GCW_03270	2.17622596258775e-05	0.48935919274162	1.8347335731902e-26	0.783535743174888	0.0395279114239965	-0.195525348728623	1.50489820993261e-51	0.367467460723724	0.744881939432716	-0.0824369825656746	1.17735843890903e-30	-3.98981350825583	NA
GCW_03275	0.000527228599092011	0.591548648977131	3.56211455678268e-32	0.509195286158402	3.45862285168791e-15	-0.566700602869503	0.436440501152094	0.233665903617608	0.722328767122623	0.0949171084993168	7.5791823100422e-32	-4.06332671664568	NA
GCW_03280	0.0117333827979007	0.672114221434366	2.90269755306929e-09	0.25135534261258	3.26472064694748e-212	-0.911034427376212	0.134300608947392	-0.165690257123568	8.74960876781189e-06	-0.349328138486749	2.5263986454041e-34	-3.85357718935471	NA
GCW_03285	0.00692338189358975	1.01724747773954	0.000356402223096597	0.390183921657616	0	-0.927777358985811	5.09959274020185e-08	-0.419690836311414	0.000247928034211341	-0.731189749604352	9.28506279483417e-14	-2.62439581495789	c5
GCW_03290	0.00320295186567248	1.17156827698566	0.00110510898381367	0.306521101998158	5.55402216366468e-35	-0.917201162217381	4.43786157841769e-07	-0.497831999087264	1.58605120445331e-08	-0.733581910263748	0.561900443985409	-0.442681133712158	c5
GCW_03295	0.000243938891644132	0.763965707284767	0.321943183449466	-0.108610017243192	2.73029279519128e-23	-1.22292078693056	3.4675945591779e-06	-0.659856979973013	0.000581485870345795	-0.584871623931091	4.14817102322367e-13	-1.37841571147801	c5
GCW_03300	0.163652171772681	0.444129922297407	0.0187974472369433	-0.332127315669858	1.47383186526879e-17	-1.22133270342185	0.249174099053961	-0.425074104842638	0.274678570511107	-0.407081249964119	1.56415914958647e-25	-1.71302352186084	c5
GCW_03305	0.061287149137129	0.307798482696683	4.05185165073336e-08	-0.683997584525123	4.29910631239706e-49	-1.83439242974222	0.0606105827003789	-0.341234659546291	2.66838157709218e-05	-0.503869752840888	1.53928586165156e-24	-2.97945440494633	c5
GCW_03310	0.234216675042517	-0.169185514057494	9.75169268704829e-24	-1.54599693567079	4.68553892733478e-86	-2.74169259609548	0.0484986129092848	-0.400752349350727	0.000143369717319708	-0.445518234359829	0.0302079586788763	-0.555036463152208	c1
GCW_03315	0.335385783340564	0.0910065800133903	3.09118763274704e-26	-1.34421936183082	5.40253345247155e-206	-2.72218595308269	0.0960675571724354	-0.288386759097992	0.155831666788976	-0.212440884899365	6.54897228611594e-08	0.91193482660954	c5
GCW_03320	0.0661037931014814	0.301457771933626	2.54804564177367e-09	-1.29108007301747	5.09700081050105e-53	-2.79782540995171	0.581547778320472	-0.108609960990606	3.50638148422624e-08	-0.855551990244157	2.49603883012846e-40	-5.17322191899741	c5
GCW_03325	0.0342441872011566	-0.272610736284751	1.01257106785717e-21	-2.20764866344207	9.62884951384162e-70	-3.36630989751568	0.10085537646744	-0.334222156916859	9.3437536647358e-11	-1.08377319897871	1.29070714303137e-46	-5.27477998947648	c1
GCW_03330	0.67300216379995	-0.0299152014812396	3.58397559321648e-31	-2.30657615417716	6.58864157135196e-188	-3.62745008350634	0.254318170216994	-0.360457300127063	3.17630476909728e-17	-0.748114872185331	1.45593195663604e-22	-4.45683905523559	c1
GCW_03335	1.12247502034982e-21	-1.78292747240492	4.86856637034973e-13	-1.56345239824837	9.46139264204204e-13	-1.53611422676466	0.330700672938109	-0.471545572424694	0.0794496945042317	0.519966930508587	1.31736369501799e-34	-2.06086187455223	c4
GCW_03340	0.366938094044557	-0.351141238507402	0.2037305127521	0.67027556995097	0.272810818306738	0.677017854670884	0.513730470470466	0.906483139410375	1.05915665675558e-14	2.45967487878976	2.30548017462576e-07	-8.12940811178035	NA
GCW_03345	1.56075327587897e-11	-1.34889578100954	1.06027120986134e-06	-1.15514762220782	6.11963378392075e-12	-1.41179405210454	0.996353755461808	0.0452962549343034	0.0110965673884332	0.566905756086534	1.44962793474316e-26	-4.70107760166442	c1
GCW_03350	0.0434060226850484	-1.81554765370999	0.00984907528248995	-3.01802779015186	0.000307668661995107	-3.64948428037517	0.573718300270773	-0.523988669958738	0.977450087979295	0.0362356728769715	1.82195802097644e-57	-2.015714913247	c1
GCW_03360	6.10264945086649e-319	-1.16173507257031	2.87054605608477e-168	-1.44220143951589	1.50713204888133e-113	-1.80749684074462	0.767288351551144	-0.140463230207825	0.00203388771821861	0.476855764460474	1.81738819232565e-13	-2.40153791558956	c1
GCW_03370	0	-2.15671847062938	2.1929506302817e-158	-1.80953355876625	5.96462802468233e-115	-1.88253863659035	7.78540487628345e-07	-0.734196350981401	0.503659065463587	-0.157907311308868	1.75512691135264e-217	-2.97884037175551	c4
GCW_03380	0.399342598710728	-0.218912471975043	0.000220030401532916	-0.300091969536195	0.98164694058647	0.00721007552949793	5.17307287657663e-11	-0.832375071795729	1.56959146579787e-05	-0.495205943224139	5.13251501802165e-08	-2.65568686194481	NA
GCW_03385	0.014470143146291	0.324368813739751	1.27010528598601e-14	1.16509229847651	2.12518336027863e-303	1.51765163689351	0.00621429932926205	0.527845973262453	0.155831666788976	0.284132486863074	2.84471238099041e-33	-3.98734043471876	c3
GCW_03390	0.164305305680053	0.192415720850567	2.29463165012281e-08	0.760048883899662	9.28528406476478e-07	0.902417797051397	0.00164271468063777	0.442493903654215	0.552011229182171	0.126539023451885	2.41793016946223e-63	-3.47276008593828	NA
GCW_03395	5.0774920686161e-08	-0.647850853165325	0.000411540176611188	-0.114020456904193	5.27942864311896e-09	0.569262911919717	2.74489302359343e-06	0.364684102308429	5.94513171649978e-05	0.405673959861049	5.65371538643884e-21	-4.4453434443411	NA
GCW_03400	0.20481772015318	-0.249962892758086	0.318052029950094	-0.194567115393317	0.200742211793636	0.262941575607728	0.64152950818473	-0.114739420270711	0.906164188201806	0.122188456148988	1.73929084392983e-195	-3.51126199958052	NA
GCW_03405	0.00357816989759976	0.54898065751323	1.3393405093782e-44	2.16730195179917	2.18271998760882e-26	2.813471498164	0.73132021368877	0.0720202088734645	8.93006725113249e-05	0.68041348761013	1.86011865955308e-05	-0.893391754647775	c3
GCW_03410	0.0706411420042188	0.442666182375953	8.43378210371093e-11	1.65050833831381	5.41242849887601e-42	2.198475222483	0.516239864848028	-0.195384020181185	0.189619382022064	0.403679368080136	1.45425744895887e-07	-1.90171677906361	c3
GCW_03415	0.731372313458146	0.0716002848956085	9.19116954474907e-09	1.01836642757589	1.34831813328084e-39	1.5929232363867	0.0210473477562654	-0.392791710398641	0.614920100191084	0.104415280643528	8.99520251626251e-52	-3.17429358753989	c3
GCW_03420	0.226337830651147	0.215662419062758	0.000430472765738008	0.552745486837912	4.26595479548211e-11	0.803701354323003	0.317847251631583	-0.218545288734779	0.263034572540233	-0.205972502870731	8.23235428922982e-48	-4.03651679303949	NA
GCW_03425	0.86242200036503	-0.0109546666370388	0.00132841683608055	0.646822779864321	4.53862013187138e-06	0.83450779760769	0.454657439819612	-0.211998943017273	0.451616754428774	0.216588243185772	5.97373801830642e-48	-4.38169025063926	NA
GCW_03430	0.423434781136224	0.202523070560925	1.09072959373747e-06	0.915380487771774	2.68275136274923e-08	1.02104602283362	0.549881975052583	-0.167349208903893	0.000323770942174077	0.744667757016048	8.5367200104776e-39	-3.91738062174151	c3
GCW_03435	0.866568172802895	0.0341339339227815	6.16219189112149e-28	2.05850082399701	1.04379247410621e-57	2.19289888890786	0.874402467484083	0.0973386868192172	7.95233141765692e-07	0.944095089451445	1.55712049464405e-08	-2.7835528084859	c3
GCW_03440	0.723842512255526	-0.0703682664586438	3.20780236029691e-16	1.54000509957751	2.20852585911614e-20	1.48369484711491	0.888950986405334	-0.0125016304776224	0.744881939432716	-0.0811533673490814	2.84283122172088e-13	-2.91724341029283	c3
GCW_03445	0.000455835875780412	0.346100728397062	3.41201416976061e-43	1.32671065822167	3.62397782261356e-73	1.14635760685849	0.551857106238837	-0.128915472515665	0.221954189726739	-0.246004245040627	4.09590478947753e-20	-2.4161721668186	c2
GCW_03450	0.0899555363322531	0.608244591211239	1.27640107217668e-06	0.911935948893259	0.182000113989221	0.231731260349537	0.906929926412095	-0.0611268974743737	0.157204777054427	-0.419320939598016	0.63836177032116	-0.113543049284981	NA
GCW_03455	0.00848459621664399	0.52648654777947	1.53706462140036e-08	1.04832669822452	1.93932104289463e-05	0.615358143728928	0.892771450999259	-0.0464780008754015	0.233913894049028	-0.593711155172867	2.10521581584307e-22	-3.07236943859949	c2
GCW_03460	0.000361616924469482	0.526687570190798	5.35320550919834e-36	0.957908711997106	1.09908833035508e-58	0.577993628294717	0.612747144565009	-0.0952306714650799	4.17281314522574e-05	-0.2896780738731	3.15317351416341e-10	-2.7350182505842	NA
GCW_03465	0.190659475917489	0.51681257906248	0.000906661731615372	0.723578852884328	0.272915358905519	0.227265164659171	0.220772755699879	-0.396002341972991	0.302880891682597	-0.325583571935113	3.26285329739256e-07	-3.46503221938611	NA
GCW_03470	1.81499048272343e-12	1.59263080236951	0.917869349063923	0.134983385359808	0.677835750522241	-0.0595920009174566	0.894675050475845	-0.458782947307212	8.74960876781189e-06	-1.90060089682536	1.93189215494355e-35	3.8198245977247	c7
GCW_03475	0.000323712200595637	-0.328651464524599	6.34429807071194e-19	-1.34391311041971	2.15427968025805e-32	-1.13554287899411	0.183319969820459	-0.579735088690191	0.166315299484203	-0.20900552428958	7.35740193975742e-05	-3.77968408953007	c6
GCW_03480	0.00684377191295251	0.915784705265226	0.177145362016438	0.325417295572021	0.411238424209797	-0.154565120822949	0.430035768638107	-0.735843387482685	4.89342324532477e-07	-1.26928406042333	3.07499199415958e-06	-5.27082357004052	NA
GCW_03485	0.13485083494471	0.435628034161289	0.97688358988892	0.0251690529933306	0.339834365164274	-0.223010957937093	0.287170180061742	-1.23855056014767	5.55809475167717e-08	-2.21213533219754	1.7236408796818e-05	-8.45057645152263	NA
GCW_03490	0.739805634783312	0.148712555131363	0.0375112130594301	0.525520796442263	1.55284339370477e-08	1.05029870626864	0.842703602293075	-0.288203107825593	0.4787157283202	-0.288393503028241	0.00357852959709647	-0.914739956516236	c3
GCW_03495	0.4284940973801	-0.228049055992706	0.542300013348637	-0.130548278034453	0.0354782938764912	0.287417571300043	0.206834261848659	-0.338393762955167	0.0344692124015138	-0.441447128058581	1.245662850535e-16	1.19004848387105	NA
GCW_03500	0.0150022585296108	-0.729141824680017	9.5988049728274e-08	1.81284092715071	5.94570365513368e-23	2.59457462405597	0.87131227329684	-0.225280992448456	0.00255729477485863	0.245297013873438	1.57902187492066e-05	-2.62947186436983	c3
GCW_03505	2.42146889891349e-06	-0.62380160989089	2.65322583396666e-08	1.35887807749672	9.92229925927261e-153	1.83177341150468	0.862039265963133	-0.194781514472464	0.187374618939834	0.210007859442168	2.88602847217259e-09	-3.05218006928678	c3
GCW_03510	0.422730714541293	-0.210935423241908	0.000590952690598169	0.929932654159026	0.000348993928157524	0.712980180200725	0.955320031214544	0.00527057175718681	0.786827565324266	-0.131009429090348	3.63075858442929e-23	-4.22437684198815	NA
GCW_03515	0.910100915467974	-0.0341127848999285	1.27157885691269e-06	0.872057548892451	0.000280774038861713	0.551685532649316	0.905591351412427	0.0187735739282786	0.692284738266335	-0.116907075775075	1.54188376602935e-45	-4.2682340979345	NA
GCW_03520	0.936765746701748	0.060360505387802	8.63884568172213e-08	0.822375800547213	0.0621880561748784	0.267483116605277	0.979076190083008	-0.00546007098028767	0.525807782721303	-0.168363424290169	7.48312378357461e-26	-4.73849101482713	NA
GCW_03525	0.604778042382812	-0.144303708394993	0.000585724346704239	0.673034014864218	0.0147576163406701	0.342664883431507	0.711723312840531	-0.139435636123434	0.676847441733523	-0.133424621918378	1.70112722023203e-21	-4.26495829272931	NA
GCW_03530	0.891064653284967	0.0702850738619532	0.000490011648912703	0.942795101751427	0.058468712398097	0.409492173269092	0.755279501391182	-0.138242133193963	0.687677029295191	0.135301288121131	2.79654037450878e-30	-3.64939196703471	NA
GCW_03535	0.983984946573677	0.0130224228253937	1.16180607475668e-48	0.933938357707165	8.16162400186761e-09	0.221681080128553	0.995113989010961	0.0307223659745226	0.0110739238013965	0.559128515342323	7.66386950413736e-30	-3.30297452593169	NA
GCW_03540	0.7283980178156	0.169457385860191	1.00983459823358e-10	1.06758878752389	0.102801992106736	0.336018162464043	0.991178897630369	0.0270677109299662	0.00017191522455148	0.689028252583288	2.55571702244643e-28	-3.64178894687151	c9
GCW_03545	0.873712916020964	0.0876369657547418	2.63437812095769e-05	0.868517763904141	0.34931804137806	0.234644244640116	0.982551669706026	0.0363948055780803	0.0062937182775833	0.612991894773925	4.42079822871121e-52	-3.73536065218201	NA
GCW_03550	0.648310568896984	0.2337282255631	0.00391808639414963	0.900814288737207	0.671622510692739	0.126527880201857	0.780550389310382	-0.149423872617948	0.0247158508147323	0.75234773032293	1.69911643930515e-41	-3.59958299734119	NA
GCW_03560	0.59039224166379	-0.332081086144804	0.29831631917702	-0.677474360359781	0.0657027647192065	-1.02757957642011	0.0735267187349376	0.975522581572029	0.968137769605614	-0.0708871161391116	1.60813008564178e-06	-1.3998838810851	NA
GCW_03565	0.0188288727682482	-0.333393793700209	2.44527441534512e-11	-0.800507845888498	2.04521837640574e-11	-0.725543988321727	0.575149497685816	-0.142002028724534	0.00545146824766049	0.375620708259264	6.04347685286257e-12	-2.97047208297048	NA
GCW_03570	2.73447150012635e-06	-0.555301705820506	3.72884017282119e-169	-1.60457953247207	1.02292318436477e-66	-1.79111760712774	0.00644377655992388	-1.37941688535089	0.0401200257789572	-0.422447330168172	1.21158079307457e-30	-8.06091888840519	c1
GCW_03575	0.000185986729040408	-0.797352840953744	2.73548309565989e-10	-1.99603150021712	1.26393407124712e-17	-2.16227261612792	4.89959641394276e-06	-1.13416403878896	0.0170061697391922	-0.582813536518909	2.22706434792746e-12	-1.94295550543055	c1
GCW_03580	1.56522273322079e-09	-1.33155285686067	7.61116722373445e-06	-1.27497958969731	0.00260130735595079	-0.842178701365786	0.152423790171905	-0.229683885021965	0.143019736234323	0.240148054482523	7.59196559505615e-13	-8.43554628833574	c4
GCW_03585	1.69941580064305e-09	-1.059116552794	1.36807153005252e-13	-1.62599275752595	9.36461929270371e-17	-1.38835863541074	0.144525403478635	-0.278357752851779	0.562774239684992	0.135089979888523	3.029580600429e-39	-4.91999913549574	c6
GCW_03590	0.715605460726012	-0.0479351051740977	4.15223132329743e-08	-1.46607285279371	1.76017597192127e-15	-1.73283856537455	0.309544920397722	-0.325505406434086	0.0372278984223553	0.435641151799878	1.57998285238418e-61	-3.21884377491797	c1
GCW_03595	0.590950337979546	-0.0902923409346172	2.34645382565952e-07	-1.59589094279433	1.14564555024741e-13	-1.96041277184609	0.386763276509312	-0.221436048955219	0.00417662240401462	0.757280616315047	9.87836950568629e-114	-3.08026389764459	c1
GCW_03600	0.869880054451386	-0.00525833472270243	0.580556247314219	-0.0714816547549795	0.0182886541114208	-0.385866623598599	0.0854309787503362	0.337377021993351	0.000124671465230374	-0.775011581622792	1.48272324888743e-19	1.78299002661204	NA
GCW_03605	0.0105085214713445	-1.27317238437861	0.0351583932912157	-1.20109796661615	0.00439362759265738	-1.33798084424223	0.0699876864035907	-1.7061839937637	0.513201050530418	-0.379888954668427	6.23043125176312e-21	-4.98996971109805	c1
GCW_03610	0.115974810650685	-0.413383048807914	0.00586298366879667	0.326930008657072	0.821473989222251	0.028198204867758	0.825915619161025	-0.168464946266495	1.92562976136046e-23	-1.47350586734201	1.68045034975371e-06	-3.72947962903866	NA
GCW_03615	0.21389766622113	0.257446722096917	1.64099707807403e-27	1.24494942090177	1.02090522685475e-06	0.827762256265951	0.653853887111935	-0.407692503336216	1.06321945649639e-103	-1.53464870516042	2.80999741469217e-05	-2.77950067937372	c2
GCW_03620	9.87917220065375e-17	1.06240930266411	2.11675773730301e-37	1.59922825430741	1.70165542483205e-17	1.31831759320245	0.104368892597057	-0.543735810273633	7.8147164883403e-06	-1.02550577292978	5.48221759439493e-06	-1.15631539594725	c2
GCW_03625	0.453540204343506	0.184325858812594	3.37494991884711e-09	1.32760988956482	4.26787338454514e-91	2.28162312797681	0.982551669706026	-0.124012861234171	0.0823475860364924	0.485994886578021	1.16194149219114e-14	-3.66067613254131	c3
GCW_03630	0.951806442448088	0.0630912943407598	0.110267108179896	0.336258781805521	1.17672094263169e-07	0.891999576615497	0.518277965393879	-0.163994542072771	0.0768523742347213	0.393799999003456	3.53939881581647e-20	-4.49752667041428	NA
GCW_03635	0.000253169416116864	-0.148289216537309	0.0725100199471982	-0.287501214254716	1.01959097167447e-15	0.515151478401327	9.73093948978704e-14	-0.49067243836063	4.74061088221554e-31	0.500615206522586	3.51668709891646e-25	-5.25681776188698	NA
GCW_03640	0.205411600683448	0.117131248725631	0.516850170488504	0.0669100923772259	0.0267037316564108	0.431664796403773	0.410822507055328	-0.322870326063684	2.07868814945433e-21	0.814043107102465	8.41059960236334e-19	-10.9835614688176	NA
GCW_03645	5.14177759313354e-13	1.21776741937892	0.0283615186670654	0.513255445581732	7.80550486780385e-07	0.811375571692141	4.39011217536752e-06	1.61699923172539	0.0186530217476477	0.608804784852969	1.17519114241296e-18	-4.41676039289877	c7
GCW_03655	9.04964358278239e-52	-3.37829180988343	3.19309072197532e-18	-1.67750303737603	0.0930247010953747	0.185874304137226	2.83303251276016e-17	-1.68423478318796	4.73895250247296e-10	1.41272240387133	1.50344034144636e-26	-4.35857007702312	c8
GCW_03660	6.32296570838901e-39	-3.02667134092574	1.91797946459468e-13	-1.76892011380901	0.58771077255972	0.0748297658779116	2.56966924434563e-10	-1.90643617094139	8.73683998632688e-11	1.13642396060028	9.63775606261178e-28	-5.59196832737667	c8
GCW_03665	1.73133704376667e-15	-2.29893411838183	3.44824080171619e-18	-1.60378027388555	0.359282458472399	-0.0738487162872214	5.65871056776901e-46	-1.69669650472487	0.00106772732741393	0.75975111065536	1.90937006964065e-39	-4.72734258274992	c8
GCW_03670	6.09859619418422e-06	-1.6243751377742	1.52539267490788e-05	-1.76955252764244	0.326111280902147	-0.200839464483572	0.000904703433635361	-1.56892980176696	0.157133905363222	0.668721232760683	1.02285082501197e-30	-5.12040754844037	c4
GCW_03675	0.000211672611040262	-0.939006831811146	1.95897459313272e-08	-1.72414557136816	0.120554281413698	-0.261076949398312	4.57157488248623e-08	-1.55070452355079	0.0116803316136168	0.620655406173935	2.62042597134383e-28	-4.55362943550322	c4
GCW_03680	0.919970421164528	0.0508135073406866	2.30306174661672e-11	-1.85569833739229	8.45395903156064e-05	-0.67721960546826	0.000125144890523581	-1.33278918835092	0.0143034177061259	0.533591703877416	2.40008885067221e-22	-3.90722532133155	c6
GCW_03685	0.00176719064286175	0.621531890277357	3.22467877609934e-06	-1.28112053742661	0.077531594997415	-0.315640147923858	1.609565950136e-05	-1.24676545238437	0.0619523018406152	0.434055727707614	1.08730611011135e-42	-5.0688572649082	c6
GCW_03690	3.29048548034906e-30	-0.564462854184466	0	-1.4474960410305	1.27159101008151e-96	-0.849478992692559	0.921120521720005	-0.131149496787366	0	1.26991780575809	2.45473677044445e-09	-2.87948147287065	c6
GCW_03695	0.869880054451386	-0.0517787897614657	5.75640415714804e-08	-2.08527447680078	1.87502132150368e-16	-2.77356691221391	0.755279501391182	-0.270244409739405	0.6682194701564	0.125844952441023	6.2032247445408e-07	-1.55494047079181	c1
GCW_03700	0.888515522350416	-0.0454661474864153	2.96365780620891e-18	-2.00209154643636	1.63164737389551e-71	-2.81520388991941	0.825556708180601	0.128364037141164	0.889053394815921	-0.0263625840618449	2.58383486196034e-08	-1.28522192878424	c1
GCW_03705	0.000515313590276436	0.378621723264557	2.80419598500362e-30	-1.45981749172723	1.50343133867089e-88	-2.06535752429165	0.0771528187822546	0.193576915463646	0.000916266388287877	0.470838950623552	7.22191949775291e-41	-2.71168380218921	c5
GCW_03710	0.000134709156719725	0.806172041899414	0.00381263117837465	-0.510911122728011	3.29121492569953e-79	-1.59936961193865	0.358120380863593	0.238456208235057	0.903655526287888	0.0151317449209287	3.55644192850943e-06	-0.518780926650722	c5
GCW_03715	0.0104069738121033	1.69430976677419	6.56701222221072e-162	1.57369195193343	2.87456552552104e-09	0.498400739178759	0.64152950818473	0.11036499786816	0.480726304651394	-0.145349023609061	0.00999275069460022	-1.19588789739028	c9
GCW_03720	0.00104440007074174	1.7748123495823	1.48398123515297e-47	1.70306094792131	3.04606703958742e-07	0.601378557133158	0.417854418624178	0.155162353481629	0.119380115397009	-0.359274708039958	3.84180289039269e-07	-1.19536427909443	c9
GCW_03725	0.000526331038625527	0.706505351896251	1.23384820188773e-31	1.27102778169043	1.92045983628906e-06	1.03633241256057	0.66726948723177	0.1481916975546	0.973157846753312	0.0134426556279035	1.45690416651547e-16	-3.48441963434777	c2
GCW_03730	2.01993195049798e-17	0.720607007493101	2.04293276729403e-12	2.00094710784036	1.76064726771972e-25	2.318853338032	0.000147349431931957	0.43775421062746	0.000866669885374966	0.617706185109318	6.50886244579638e-08	-2.95464867751791	c2
GCW_03735	0.0475612363792903	-0.338877197540246	8.74135342421408e-11	1.12198556540318	9.87970452578187e-18	2.08424309951156	0.0412666048373554	-0.873273270044399	3.33266634653175e-13	1.49746813547591	2.62532060814108e-10	-3.35127309617126	c3
GCW_03740	0.723187024214805	-0.0551004281314071	4.16544165243807e-36	1.18124051995302	3.89424341935734e-20	2.29092800919947	8.7287764877913e-11	-1.28449959845103	1.94391155253617e-05	1.05005685889781	2.10400167274949e-07	-3.7026174276511	c3
GCW_03745	0.293820774184164	0.19084813354941	3.3247987906345e-06	1.45528111004761	7.53230101746327e-187	2.63432999504992	5.41673799225956e-06	-0.92481882678698	0.000562258849559968	1.08587624489199	4.57995353707082e-08	-2.73651223786035	c3
GCW_03750	6.92568270292168e-68	2.8907948824307	2.00625457537413e-56	2.80381540735531	3.91984352859018e-88	2.89861270331799	0.00522092816093122	-1.07167663399177	0.0020654901732684	-1.06160995568569	8.13405220090283e-05	-1.90483494995062	c2
GCW_03760	1.07385742335203e-05	0.895908115300331	0.319767017573779	0.263366394135909	0.98050612552867	0.0373721920828203	3.41103340786109e-05	-1.1821799821255	1.86356535138267e-05	-0.890566332789492	8.1311523397848e-12	-2.18594002345739	NA
GCW_03765	4.66615527122475e-06	-1.2200462502366	1.67674221808043e-26	-1.90431290340707	8.0183822757565e-07	-1.96948749184707	0.150908860608331	0.244269052713025	3.20652942777804e-27	1.25108609089569	0.687519707462295	0.566834234703444	c6
GCW_03770	1.35679787107277e-18	-0.949557192934202	9.86698581548955e-23	-1.90546302671289	9.45908572774263e-09	-1.81366498045092	0.926330549961254	-0.028265111347717	0.00339477242593332	1.04667106792138	2.61743094422117e-12	-5.72906631152939	c6
GCW_03775	0.273690590761914	-0.502480881206269	0.015578870730072	-1.2194242130812	0.00505869602438642	-1.08618052955625	0.807973632790676	0.0811164090339096	0.233604621239991	0.707400947723892	6.39877904074641e-11	-6.83431133354711	c6
GCW_03780	1.83622242677433e-40	-1.30844179282541	1.53184656893412e-144	-2.05832396972755	6.38081195169757e-195	-1.58914784182403	0.526037773072508	0.0404676836760141	6.05527512306597e-24	-0.700851379527172	1.33516149922954e-28	-5.12713826704948	c6
GCW_03785	7.1578371273644e-31	-1.30567097124169	1.83336951477651e-12	-1.75708504530159	1.44960822832346e-25	-1.4909391573191	0.529356515876082	-0.0793349131909338	2.53984871602641e-05	-0.482305118717708	3.59769002620443e-60	-3.60814963067917	c1
GCW_03790	3.05802712044199e-08	1.70128627244829	6.59773589198536e-06	1.73336480972146	2.24511520627318e-12	2.33076539174894	0.982551669706026	0.0959615651952967	0.197770459711104	-0.829626850970401	2.3088994982023e-10	-7.13661967842307	c2
GCW_03795	0.00261543237705145	1.36961998828144	0.0243976036973148	1.2292585766027	1.93444968221256e-05	1.78350198344365	0.944814848186831	0.0831675464104595	0.171167814608325	-1.19614935398221	1.2587674900016e-05	-2.22398855822834	c2
GCW_03800	1.00332238274459e-07	1.54465257199439	0.00708897862708626	1.15868450619424	3.6737775575803e-11	1.86501037854743	0.892771450999259	-0.0413219109605576	0.0191721736925333	-1.14786076123139	2.14497306932891e-18	-3.77617871129962	c2
GCW_03805	6.25460531023721e-87	2.57396912487762	1.18490794939382e-15	2.38392658070752	8.62087138588753e-83	2.59292759255084	0.830902800412835	0.0778286171580369	0.0185346562050737	-0.64406676295029	2.87687538402865e-06	-2.21404885312644	c2
GCW_03815	0.00117401464405435	1.14892364380286	5.80831079272626e-22	2.76711141583063	3.41023575462263e-87	3.51588963201852	0.0945186354572539	1.05824868348577	0.00110105299395757	1.13063882836784	0.000177828018310981	-2.9471460323222	c3
GCW_03820	0.00207427948601136	0.985893655877278	1.97225675601635e-44	2.92407612195071	4.38162919309312e-135	3.61861140832511	0.304201768374967	0.818973926081619	0.0143034177061259	0.779996073265081	8.27764879318843e-06	-2.55253896793271	c3
GCW_03825	0.163573070196809	0.342188707753458	1.69671814780253e-22	1.57137339520608	1.30186215488618e-76	2.19268110202423	0.926593743754127	0.0820624804064547	0.655806481340525	-0.11084873814012	1.17356651238118e-14	-3.42197004410383	c3
GCW_03835	0.366775896602969	0.458243543393049	0.000211258953588715	1.66099138130786	1.48282977447329e-07	1.79736816410817	0.885851164705369	-0.402959492215562	0.691340910565635	0.182143447583304	5.20827009381142e-12	-1.82196526043775	c3
GCW_03840	5.08884019057692e-48	0.773625491934226	1.31806807657232e-297	1.3962565448184	4.07008941488744e-30	1.3128336002556	0.00779212791959441	0.66048920377229	0.0340079342931753	0.13929587970847	3.48464408200716e-41	-3.16905153185773	c2
GCW_03845	0.0823536041592019	0.518446832139826	6.73653290944254e-34	1.69797801418739	1.04426649882585e-47	1.76073266324461	0.671707267196053	0.16401450780431	0.148900250133881	-0.34507903875702	1.05190417511521e-07	-1.37176411448723	c2
GCW_03850	0.808651226505601	0.0335769638434984	4.6456534781741e-15	0.990451090127988	1.82070324601185e-61	1.20215848128866	0.785319752721901	0.0506407596454759	0.0454230566451684	0.416943417915241	2.70075861060279e-06	-1.95672294502284	c3
GCW_03860	0.0342441872011566	0.787876633067089	0.0373551479643033	0.65208182915022	0.789846834714345	0.0765692364943629	0.849824313507485	0.0842339667310039	0.5807133082925	-0.275940796072138	4.47172172902906e-09	-0.705247431936163	NA
GCW_03865	0.196299643024044	0.2968972910267	0.371455244817632	0.215293795997716	4.189925863518e-09	0.977780078417508	0.0655595796252331	-0.710134709760195	0.0520462186338087	-0.473935616307253	2.85721267986242e-08	-3.95303811812866	NA
GCW_03875	0.430501052941313	0.388130186543886	1.06010023308374e-07	1.76069201939217	1.41543027180081e-15	2.08133460264844	2.05698130850346e-09	1.89032079538249	2.76658304791684e-05	1.54086020311028	1.35901334514937e-09	-7.13284073837653	c3
GCW_03880	0.195302287716593	0.468093048159411	1.95909565704545e-29	1.96456693724272	7.34809979593108e-60	2.30993515026865	0.0216000358758472	1.40881573321055	1.3062709662752e-08	1.12490938370207	0.0390100577669604	-2.08919419442181	c3
GCW_03885	0.000122377579063611	0.66392866868155	1.41054403747941e-05	0.552954746120845	2.27302528561825e-16	0.905454803533353	0.923494707353676	0.083069607591888	4.10617888312357e-25	0.861677282576206	4.76262716418111e-11	-2.97983606765882	NA
GCW_03890	0.00627470261587981	0.932187176454011	3.42415027620458e-06	1.49361039484473	7.1814310044122e-06	1.85017146848759	0.885851164705369	-0.0838352592528739	0.0555487878248334	0.564792834946353	2.57502666899236e-16	-2.18181387939526	c2
GCW_03895	0.00817616406425896	1.14189279855583	0.000735456893309668	1.52471664440516	0.000175914981179555	2.10215797718199	0.76712073263706	-0.378781656720583	0.407698132814039	0.408484377689454	1.15744950914518e-08	-4.1769899306761	c2
GCW_03900	1.88022295507286e-60	1.19940485338039	7.40999575218893e-162	1.85241113605056	6.11793612670473e-191	2.0661393260073	0.657326399357919	-0.0827506327753369	1.29036951272058e-08	0.520319704689244	0.0949733656388312	0.255049750172926	c2
GCW_03905	0.891064653284967	0.0496512756881975	0.683819029680497	-0.355695970110666	0.236616298249329	-0.436025598045326	0.898939582587113	7.15014771301981e-05	0.842408391735153	-0.0600128444496786	0.000338468956624682	-8.22268591508001	NA
GCW_03910	0.08204814778593	0.291284299132965	0.735047506773267	-0.231497278033411	0.000869358659039333	-0.570648913135354	0.874975965602949	-0.289428921987204	0.0460998240849106	-0.57805169652284	0.00014805668208112	-5.65994129600193	NA
GCW_03915	0.373247246129553	0.176674105500319	0.000141840658262579	-0.542955763306093	8.85838748190172e-22	-1.33308123957244	0.379875462864665	-0.646740517375838	0.00341815201081775	-0.660816805145002	1.91205222757953e-18	-6.12780178928641	c5
GCW_03920	0.496171148167789	0.168835265976047	1.51015077739335e-06	-0.93729973956636	7.00687354917096e-17	-1.32917530013851	0.017880256379137	0.574213669904702	0.0116153544951714	0.446390655323911	6.09929884481419e-139	-6.0637189143616	c1
GCW_03930	5.85654733785821e-176	-1.01989890204248	0	-2.10768308322664	2.41898210019422e-201	-2.14381292840299	5.55263476143789e-05	0.591227757935311	1.05149982942922e-10	-0.296779093493981	1.05096509185769e-26	1.3577370194074	c1
GCW_03935	0.53772831642363	0.232458778465918	0.132341172646409	0.502846767142977	0.00553972755075324	0.658113403264	0.991178897630369	0.0538667321182533	0.202199015439079	-0.403061302152716	4.13269719412539e-88	-5.33505787622705	NA
GCW_03940	0.563622552084929	0.147635901467332	0.290007106597634	-0.334464292266865	0.0250451617801858	-0.591129164650471	0.06007815273086	-1.09367077755455	0.739315573948367	-0.189536277768074	4.53040341897204e-12	1.44489833354447	NA
GCW_03945	0.387806882296395	-0.0958191289741279	1.65821787059727e-38	1.6687680839221	1.3890317106208e-83	2.22148582963942	0.790132619915665	-0.147799044670894	0.609836351425544	0.201424766145639	3.60305749043781e-14	0.77464600505313	c3
GCW_03960	0.00180872359287658	1.31948347660152	2.96892065608975e-29	3.26794611169267	5.1976346981458e-14	3.44821996676131	0.942424530783661	-0.0725546622175752	0.966559613530565	-0.169183556039128	0.000933387061180655	-0.520074576703933	c2
GCW_03965	1.14426471304061e-35	0.897778667229595	4.94288313194201e-214	2.46109457783712	1.32532502825995e-95	2.80568186859684	0.330700672938109	-0.127739978483985	0.0146809044970076	0.228530319932975	2.34737487335861e-08	-0.432689602192351	c3
GCW_03970	0.121641286071734	2.11330654123124	0.00260495212708122	3.03164153726193	0.00317334750701118	3.37586904877798	0.866129747012083	-0.649095623519925	0.903655526287888	0.00348714370869274	4.98817943446204e-05	-5.77418351373675	c2
GCW_03980	0.00390845346155634	0.627969688032891	1.28136470948316e-09	1.0960292071588	8.41515856407733e-17	1.32065218890813	0.139627690496667	-0.385311877016107	0.0241824443044686	0.389985760543254	2.6517280468059e-33	-2.84783810353198	c2
GCW_03985	0.00603300990314074	0.471763326618127	0.000133024123123349	0.399180868729847	7.54352330643278e-27	0.70250369323508	0.763566911494221	-0.298718912357153	2.15982570746726e-06	0.713161427386416	7.03690669441938e-16	-1.4469079013803	NA
GCW_03990	0.0186822917654484	0.571399012930026	1.93597783258604e-08	0.232972115224484	8.500054741913e-36	0.652755745537814	0.549881975052583	-0.474299771240592	4.53438890747855e-17	1.00243149190796	2.39242358459078e-15	-3.53570768110484	NA
GCW_03995	1	0	4.19679529393561e-07	7.25137066124726	1.50006407375078e-20	8.70108099668615	0.196910050820462	4.0924493326925	0.00296124508534642	5.52061481240391	0.236259718062212	-1.8264643259359	c3
GCW_04000	2.32581107096317e-05	0.920208860770828	0.551705875087731	-0.103492182160025	3.78939055564713e-06	0.810813040594208	0.322154395195454	-0.316935592802153	0.0197206845643371	-0.58319613430384	7.73446604650751e-07	-1.66579831613611	NA
GCW_04005	6.41861273104175e-06	-0.825605460098169	4.18535312251347e-07	-0.994321186498176	6.21460885214394e-05	0.553493803343343	0.780342203511755	-0.0538114750902707	1.73386805769248e-05	-0.714697401063464	5.17503699807089e-38	-4.25787371324031	NA
GCW_04010	0.00365311681206013	-0.306965070627392	1.41559312080659e-27	-0.934970216627596	7.77084115929749e-10	0.441412860667263	0.904254553182594	-0.00375548345910204	1.86405701250517e-55	-0.60613646378334	2.0391329970671e-25	-3.27976381722728	NA
GCW_04015	8.0021966668648e-08	-0.974897566945712	2.11531562900737e-06	-0.829916154253569	2.85732609819773e-15	0.823035100799627	6.95401963321218e-05	0.608643949614336	2.76658304791684e-05	-0.577313321510751	7.55182398058306e-21	-3.75503850244256	NA
GCW_04020	3.93602106520736e-21	-0.940088943130231	8.13550146908751e-43	-1.07528096456898	7.1695947999592e-63	0.501127069189437	2.3326856586275e-06	0.585805147559729	6.73084983563425e-09	-0.59706206813771	1.69401598935743e-53	-4.72583694365789	c4
GCW_04025	1.58998977408268e-268	-0.785469659610769	3.84103892151669e-136	-1.093049432068	6.38601686237548e-34	0.227078640805871	0.0216066095901898	0.530310600472816	1.1533184560132e-64	-0.493197805045288	0	-5.58278354726115	c4
GCW_04030	0.291473336346077	-0.77765875176982	0.529772374043634	0.558625620677499	0.00240292245713193	1.49054950820083	0.366227688712719	0.894953966270136	0.777349129382881	-0.0928062873398554	8.76202612557843e-06	-7.28606890883471	c3
GCW_04035	0.190469984465136	-0.156572150717896	7.82437000060853e-73	-0.732200031478749	1.02504513717411e-202	-1.11505525634076	3.61721590347861e-12	-0.477002367474658	3.70285447918788e-12	0.295145535642096	5.15221253158858e-99	-4.38237965162072	c1
GCW_04045	2.11342549802638e-05	-0.67732042735439	9.19698529810504e-11	1.23302655507624	1.18796419078869e-252	2.68621371369036	0.473555381654081	-0.125249006362066	0.694635649324026	-0.0689716855299416	9.68494113412313e-13	-3.98124706733799	c3
GCW_04050	6.30175387276564e-09	-0.703621164240274	7.98425397517431e-08	1.13660783414868	0	2.84264577101702	0.00247080316384503	-0.671582789591498	0.726655194674776	-0.0370590846910241	9.37219161151611e-09	-5.30064081270717	c3
GCW_04055	0.0352325561099327	-0.624652443128803	0.00142179570349487	0.64730254603051	2.82057982509156e-55	2.00582907398963	0.0085213170497108	-0.703751901192533	0.0952474925641797	-0.578487645750627	1.32193246288449e-11	-4.14320349243491	c3
GCW_04060	0.150497514999469	-0.0963465148291434	0.00047653234408257	0.316742249964802	8.46146103754453e-23	1.66880413672846	0.000837447149189237	-0.433653975592001	1.20986638565978e-10	-0.617686935996348	3.42277179067885e-24	-4.47453768727121	c3
GCW_04065	0.224480647958091	0.299524862129418	0.0164037427797287	0.32002329943297	3.00302780894597e-11	1.4114008913144	0.0109076198971635	-0.504558232611073	2.87041015823702e-05	-0.720581520242757	4.47044332727641e-34	-4.32475912436873	c3
GCW_04070	0.00936159662901709	0.68689560505233	3.32951598018222e-07	0.823708643199648	4.76088452118452e-14	1.70213113749567	0.00603650269173526	-0.55331649743907	0.973157846753312	0.041136750304597	1.89236236022218e-27	-3.10631786416389	c3
GCW_04075	0.0137741034237139	-0.4412359701152	1.13667495540163e-26	1.36487269764167	5.19337118837151e-42	2.11077472288912	1.22353995016063e-07	-0.81537999098845	0.0101864663478779	-0.55382587978178	8.48152238538571e-15	-4.04608581450517	c3
GCW_04080	0.453941963364677	0.108058037517139	1.23439756567618e-16	1.40517057080498	4.08743564266462e-46	1.8082993975952	0.0112721349717701	-0.808546416913995	0.116438520427611	-0.39218908455782	1.26987829370991e-47	-3.61875403911344	c3
GCW_90014	0.0937502895537738	0.922944201967317	2.35887456832984e-08	1.89335103517282	7.28887789603467e-06	1.4053087138501	0.239306083719158	-1.09075531990467	0.69011882631088	0.219088286049322	1.20537565671856e-05	-4.48550349071559	c2
GCW_90015	0.415517354243485	0.415030177431133	2.83331774857032e-28	3.3547364853113	1.04239876158856e-58	3.94231562120315	0.761236908633252	0.268587904660659	4.31995362736304e-07	2.21479400966316	0.00167601457219911	-6.42980818429482	c3
GCW_90016	0.0138237444519552	0.578670850554386	7.38455494024186e-31	2.8392930814675	7.86674732658467e-314	3.22120928282854	0.00137348261365949	0.660836032655021	4.57435760050331e-07	1.05858906124978	0.000634589367692567	-6.46711714704347	c3
GCW_90017	5.72206146774962e-05	1.21836352562726	4.06619015484538e-25	2.54529341063818	9.31270047304935e-57	3.00849525363734	0.161951931801588	0.72766240718386	0.0586369059998827	0.759854894773196	1.31693049201357e-13	-3.0619428733437	c3
GCW_90066	0.73329059707859	-0.0532602612778987	0.0602989715334279	-0.599823859500479	0.0042003115212853	-0.779762188032768	0.00383946092630051	-0.96193852198839	0.000196191870060062	-1.17251308217715	1.34875616054721e-38	-4.39064684956269	NA
GCW_90068	0.747935017226021	-0.0582783913972484	1.51655560594484e-09	-1.03504157969652	3.47155069483216e-43	-1.43221806897441	0.000894529045452513	-1.11015177213218	1.12014366140042e-145	-1.21063758676411	6.00018156707854e-86	-3.48354677022766	c1
GCW_90093	0.40100061574183	0.0486051070411193	3.46181519396611e-42	-1.07956170738279	6.5291518195683e-218	-2.11103974472598	3.65856266194186e-11	-0.38743255380982	8.02613892721937e-24	-0.622219399961871	2.15810754146981e-36	-6.99597779045463	c5
GCW_90094	0.00176719064286175	-0.166018379842484	1.39294856032527e-33	-0.830590003945782	9.3545860205283e-83	-1.2139274267764	0.209580846875286	-0.157940689719803	0.988449340509591	-0.0248814106055466	4.42374076919088e-85	-7.49961420302121	c1
GCW_90102	0.0156884501164663	0.714682040819326	3.2402316016136e-09	0.868261372176278	6.95052807930892e-17	0.520767652105917	0.0174804643017562	0.610523250380679	0.97141289901288	0.00486318845348066	0.199579154550833	-0.022822948614003	NA
GCW_90103	3.49112139705751e-08	0.972130344501721	3.14325175088271e-18	1.17992327133394	5.16304707286321e-23	1.11594763483275	0.0130487888733913	0.56452077352828	0.236075931561536	-0.259367085458308	7.98777148867798e-05	-1.3654879717011	c2
GCW_90134	0.146727795700925	-0.240648814718595	0.0118648775664515	-0.433078587016158	1.33790003555928e-05	-0.703754572538625	0.31026009856349	-0.470032089994017	0.0047862696777803	0.578222615753912	1.54189389148613e-56	-5.02074403791727	NA
GCW_90246	4.75799636231108e-13	1.56564699304685	0.0893729229080041	0.783741531295437	0.0362132453031051	-0.55300263341425	0.885851164705369	-0.0494704079124553	0.00481895321802399	-1.05517467938158	0.389043829304147	-0.106673089861095	c7
GCW_90292	0.0737609508942794	-0.649792255782977	0.000599384822092654	-1.51501081172698	1.13759490937102e-12	-2.42547509353968	0.857198979628827	-0.0774976392646458	0.114630560435212	-0.531838032623153	3.07237732475237e-15	-4.77992832803673	c1
GCW_90422	0.874023166785577	-0.0569788444092634	3.58388021772032e-09	-2.11503645654805	2.63440567334048e-16	-2.36072400085296	0.0404129417118647	-0.975675949250313	0.327880726428879	-0.299469551822787	3.80976911731239e-06	-4.97035763866487	c1
GCW_90442	0.757924218514083	-0.118781226416782	0.00388296167276843	-1.11323948937666	9.90007805013398e-08	-1.82605839291333	0.0142496013093469	-0.942495985843101	0.188613268676147	-0.522405725478679	4.63905033872605e-43	-8.31201618697693	c1
GCW_90501	0.00143334682596939	0.780907800541669	2.52307457196483e-17	1.58175990456601	4.80364970245867e-102	2.50934814959303	0.944814848186831	-0.0636876294885589	0.532849434942858	-0.164788376232496	1.34076465147397e-09	-2.9922713909136	c3
GCW_90502	0.253855487707218	0.190085378897437	1.16216388188351e-05	1.0837407758963	3.62706091548853e-62	1.77369344877309	0.0025903666941408	0.345755320135247	4.68295822313196e-12	0.751730663086756	1.3576585609743e-07	-5.3863309106617	c3
GCW_90524	0.175963610626774	0.661215125933887	1.9967303952681e-35	2.67145945793576	2.23617328495844e-49	3.44609219619962	0.697756042321278	-0.149748467560247	0.503659065463587	-0.242991936975343	0.161674383807361	-6.60245794680205	c3
GCW_90526	0.000569690664618325	1.21497922016094	1.40275598945453e-16	2.7964412030165	0	3.46034599870455	0.923494707353676	-0.0942277079706146	0.977450087979295	-0.0227112871780699	0.0111251393918163	-5.20001818346912	c3
GCW_90537	5.72412631103438e-14	0.905514398791524	2.27467336407608e-60	1.2984921702197	5.31670707173617e-67	1.25478222489614	1.71850883165238e-13	0.623490210494598	0.362297649477876	-0.158160159545414	6.55700084130839e-07	-1.475054576622	c2
GCW_90538	1.34263916257505e-33	0.90376654360438	1.73643179649303e-44	1.52311327437437	0	1.44286482498593	6.00697088694741e-10	0.688797622670876	0.238034158232804	0.17933351446856	2.75122713796237e-07	-1.00760764130416	c2
GCW_90556	0.000337581663518367	1.07349280667569	1.66152505206469e-20	0.996933797508207	6.19543023579339e-08	0.656365592393906	0.037668853730175	0.723524730239459	0.160048690098173	-0.297305906467653	4.77031123267227e-17	-1.53568625909274	c2
GCW_90601	0.0105938081498047	-0.38193042294294	0.000111352640333008	0.732833870263855	1.07227209916657e-07	0.957373977043828	8.06522580527838e-07	1.19310567804821	0.552011229182171	0.132792641393621	0.00289459994492452	-0.697838122956474	NA
GCW_90632	7.94070561018666e-11	0.978373180411101	9.92450341866897e-40	1.16638221743213	1.75732982785545e-55	1.01653714924351	2.11145243268777e-15	0.632179994503142	0.191768522917792	-0.189630744262853	9.2593397483664e-10	-1.0298794806587	c2
GCW_90633	1.48814891671932e-07	0.865504195739891	3.76464174508629e-07	0.97464804078836	0.000111979348054424	0.776960048847792	0.441816746411854	0.310242883481404	0.886156400542273	-0.154830912733967	0.0872746435311988	-0.06616663373587	NA
GCW_90642	1	-0.3421597991608	0.0196220484767203	1.31065853701671	3.92198292313835e-30	3.51437752815572	0.245037621043503	-1.0668292983401	0.182485868984821	0.998268346495347	1	0	c3
GCW_90643	1.48814891671932e-07	0.865504195739891	3.76464174508629e-07	0.97464804078836	0.000111979348054424	0.776960048847792	0.441816746411854	0.310242883481404	0.886156400542273	-0.154830912733967	0.0872746435311988	-0.06616663373587	NA
GCW_90644	5.84592481683229e-21	1.02894474556234	2.47497278199047e-35	1.15227970106315	2.34944186703803e-272	0.928823848582816	1.88968631018257e-109	0.720697729963149	0.133877862937152	-0.120317017142582	1.39082929626606e-08	-0.725076908751316	c2
GCW_90646	6.88618701777214e-06	1.17828285912172	2.64863671100741e-07	1.31890674144037	3.94844131941664e-10	1.34135617321667	0.265110760548542	0.545814456066701	0.42614051321814	-0.360229283606515	1.76940884635309e-11	-1.68394973859735	c2
GCW_90676	0.98961989426629	0.0576593112320882	0.0552244838867816	-0.695333266094379	0.000276837356215172	-1.20350724034042	0.39227499052388	-0.386753482054791	0.298653827939534	-0.464241896548289	4.98968845297771e-30	-7.90918430700178	c5
GCW_90677	0.926569819828859	0.0227468606278221	0.0755030172457812	-0.905569337196138	0.00901295412222165	-1.13438648779016	0.430035768638107	0.504161459069287	0.853061559436013	-0.0275901029893149	1.13704312863495e-25	-10.0796044213825	c1
GCW_90851	0.384979090985264	0.31449320912013	0.0116357160013792	0.185838473257039	0.00233866599332541	0.121466774919632	4.53154949846502e-06	-0.591492597535378	0.240237836830991	-0.451692135028518	1.41965654594645e-18	-4.78989666538525	NA
GCW_90867	0.0351604038334444	0.957859071226434	0.00938230952611328	1.01939038276884	0.0291676582391541	0.875319288851141	0.882125161086279	0.259624302503834	0.00560959099758993	1.32763646029589	8.15972315330883e-09	-3.75019057884304	c2
GCW_90874	0.552352540955512	0.216302490422296	0.729825306106872	-0.194553336354372	0.781876939631232	0.0333120952710901	0.996353755461808	-0.101314788926012	0.0215982885208388	1.02152776663446	2.44071010923639e-13	-9.16611512698994	NA
GCW_90876	2.17622596258775e-05	0.979638774083834	1.37179278319452e-62	1.67248656515639	4.33890751471567e-253	1.95851487473544	0.647656429415856	0.256038607679723	5.5152110157115e-146	2.39606157998475	5.26725668893936e-13	-4.1556696256066	c2
GCW_90877	0.496171148167789	0.118272925197239	6.25541230929341e-15	1.2545390306488	6.68020288542887e-34	1.47040780397526	0.99779679002623	-0.0224529941161116	0.00132224058965086	0.662949400690771	0.00160819681449569	-1.44827415000941	c3
GCW_90959	0.130177127381787	0.772104534456995	0.683819029680497	0.173329319363718	0.725639522783415	0.171410913492805	0.926330549961254	0.042342138921251	0.166315299484203	0.854343355217521	1.73524340509738e-09	-2.29340262391256	NA
GCW_90986	0.245039661918945	0.438286511274622	0.00646113558813841	0.584420209728632	0.00839081903141867	0.512457005024617	0.452155609617388	0.23671429160766	1.06569593390995e-06	0.997531857719621	8.86504441894509e-22	-4.37771535771629	NA
GCW_90995	0.852129596524698	0.0972530507037215	0.55061442755964	0.255324085176014	0.253280496841613	0.414791149131413	0.892262276106915	-0.0525347884509761	0.156481315366047	0.563626729561554	2.88341254049226e-17	-6.44407930349419	NA
GCW_90997	0.319819506206077	-0.160005400938275	0.112495773849844	-0.343717974622676	0.0088453341464113	-0.477975236749055	3.27449792039971e-08	-1.51613464796282	0.903655526287888	-0.0160171676017278	3.26202178784268e-36	-6.04680964168681	NA
GCW_90999	0.259844007249106	0.243993856255578	0.52945320374612	0.250257031536822	0.120554281413698	-0.263004369157745	3.60747503701363e-06	-1.26672793127855	0.00455756081232807	-0.674246945445416	4.77715864570443e-20	-3.3940631495224	NA
GCW_91142	0.0232570280182049	-1.25518178550472	0.372314016743451	-0.559454996295397	0.319008028630197	0.384595900287295	0.041491211228755	0.913773006698674	0.00777693282511605	2.61713850722034	0.000230835245736778	-8.23262351684063	c8
GCW_91176	0.0586052336937928	-1.61345634089568	0.0617596988301531	-2.02554776492959	0.0129725474111342	-2.09031090693074	0.633302820095299	-0.505058724366916	0.964676385950824	-0.0385350745302784	1.51832529142307e-49	-2.9821337197522	c1
GCW_91181	5.78008186671745e-08	-1.68966989976959	3.23338655318354e-13	-2.61718976799109	2.11389108827974e-15	-2.99634074271118	0.581547778320472	-0.376321107128028	0.46304491511477	0.34041127170563	0.000808186161608779	-1.43220652130398	c1
GCW_91197	0.698978907658729	0.282733629931526	0.0525997066952437	3.68097760149981	0.216868081978507	2.47900620996384	0.00767039024573779	4.30893601283111	0.0140642368098469	4.12955548322825	0.00361337517025547	-4.30453942685921	NA
GCW_91202	0.0936717218107106	0.78613866544941	0.661573180337254	-0.232703342806623	0.300665648905604	-0.462234182222609	0.718461239675943	0.232662355389888	0.673668347080078	-0.29142080696495	1.69740850007255e-05	-1.20194277066273	NA
GCW_91203	0.00136019986623254	1.04450555819521	0.601446328583788	0.162252646504538	0.550318807406459	-0.171062707458521	0.517807186767906	0.258585847405506	0.0742065407144939	-0.679673990081582	0.000152208722889334	-1.16407437645736	c7
GCW_91276	0.000983994331747333	2.16381894846205	5.9108348922712e-64	2.68767965788584	0.00146036365059707	0.742518880908499	0.145413078357739	0.848328812843355	0.974247008536026	-0.225378040095975	0.0011337558707423	-2.07215924734824	c9
GCW_91278	0.0208571986334925	0.508931254184338	0.0368550803886664	0.306021715501027	9.91402344669834e-06	-1.07796869170892	0.982551669706026	-0.141512884671611	3.78364669627344e-05	-0.9152232980225	1.64945744233668e-18	-5.70172421528327	c5
GCW_91316	0.303284089797847	0.305850157940691	0.228178957498017	0.348275172598731	0.336059190726643	0.242997609059643	0.294106660904099	0.372351961282748	0.296069131579791	0.427373482185931	4.88711680299414e-21	-3.81765522545522	NA
GCW_91421	9.62553719414579e-05	-0.202531626918176	8.42815717687286e-109	0.727379272290355	3.04782133968076e-132	1.06526294568872	0.346349253616474	0.46175875418921	0	1.61129998308818	2.1450300817573e-15	-4.04299889044482	c3
GCW_91423	0.0542965090938039	0.0826545617539356	9.93601724596902e-172	1.14587051009515	0	1.55810586902228	8.5333012026646e-05	0.445818731235452	4.26008699805859e-11	1.07947693914719	3.20146050250688e-14	-2.99433650827668	c3
GCW_91455	0.00568406728828964	-1.25456193130682	0.0083256431917322	-1.34789161027895	0.0469739100127044	-0.947918539268353	0.949423046203638	0.0266292508009593	0.605585324887802	0.408312555013315	8.59298460056654e-26	-3.55931906337112	c4
GCW_91461	0.96107917071611	-0.152705745843386	1.63235819756921e-14	0.660153072052692	8.6951451688825e-28	0.833317800715779	0.00163703778948534	0.569121607903248	0.00551354751866273	0.89789989842161	8.44113130942726e-10	-3.33599915151102	NA
GCW_91481	0.937153363962789	-0.109896897403999	0.634725011379213	-0.341550114964718	0.353703964798865	-0.514392374301853	0.906932081892241	-0.388323014391398	0.470426885916278	-0.729086072471099	0.0424656148108856	-1.51952591792874	NA
GCW_91507	0.0640123749988547	0.695826225892787	2.19989596584287e-09	0.899362522841873	9.33567801437085e-21	0.635547394749068	0.0404129417118647	0.606947345647111	0.958249995999298	0.035230758021747	0.0761571052904205	0.0641666894186823	NA
GCW_91508	6.32517730077194e-07	0.816067246450558	7.15908155426046e-198	1.17808195724301	1.64424896972803e-297	0.95632733417138	4.72494193942648e-09	0.678704192847899	0.394458722590371	-0.143396769971595	0.000398635200296677	-0.87371247921793	c2
GCW_91651	0.0144944351176319	0.738957349362963	1.34858965529882e-06	0.783748194662467	4.85784418931478e-05	0.450637727299988	8.51310203071958e-05	0.526887286178752	0.849938488520059	-0.0420884482016035	0.000636955897879702	0.343975689361583	NA
GCW_91652	1.09696630336402e-09	0.993140502957793	3.44089444321267e-31	1.25014911584937	3.67675086892408e-30	1.10773434282322	3.78856689263097e-05	0.638100352414959	0.233604621239991	-0.207339314612888	5.09986453279769e-08	-1.13378202944234	c2
GCW_91756	0.117862715078478	-0.504886907304583	0.00161759132075578	0.585389094299332	1.84070019205583e-13	0.898689391536779	0.504829346002384	-0.0847653969642792	4.6393676692355e-05	-0.504693335604286	1.18279587341081e-05	-3.2410340656776	NA
GCW_91851	3.29048548034906e-30	1.04134708418749	4.81791551196132e-13	0.956696823689235	3.51086254122649e-16	0.92048414350792	0.0635213204164597	0.247175281948756	0.96296621159609	0.0578450512000952	1.73413077767527e-20	-3.92192636716831	c2
GCW_91852	1.11631039675199e-93	1.04062187151109	6.66092527532788e-38	1.1506601519956	7.30897536414089e-94	1.01757419012269	0.718368610029716	0.0543531621636042	0.012307650382614	-0.390970194555955	4.87264548231458e-09	-3.3106915082543	c2
GCW_91909	0.798346022228083	-0.444053278010532	6.80342536029182e-10	2.77757429183856	1.35926988891866e-74	3.70845153643226	0.248405200712841	-0.807326904438059	0.136820499458042	-0.952403147038577	0.310609775369225	-5.97150670832002	c3
GCW_91912	0.565502888189385	0.177924407582034	1.67723460189871e-05	1.25935383246053	1.22354068940396e-57	2.29574695209953	0.00231958845894002	1.47167910920394	0.00325208751290986	2.37263636780362	7.6898274662129e-09	-9.00824981719374	c3
GCW_91946	9.23287764742913e-284	-1.0999762639959	4.4734945488643e-206	-1.81021495414845	5.03183340000421e-123	-2.10540666753393	0.828857717167133	0.221936152994664	3.016052847823e-18	1.00335872954965	2.22601917718444e-10	-3.83129312487502	c1
GCW_91947	4.40297036231364e-30	-1.66229612543728	1.3404679671401e-66	-2.43748540524695	7.86356314778763e-34	-2.44184243019202	0.675353519759627	-0.203303877867098	0.119380115397009	0.386881461218197	3.3208394411778e-07	-2.19675022431715	c1
GCW_91948	6.79902980702855e-73	-1.12307796302226	5.7384611073191e-15	-0.519930922137794	3.01489871474127e-31	-0.659963458621604	2.51283246386517e-12	-0.448195427546803	3.819359340209e-10	-0.406713918685009	1.9764731106184e-66	-5.30068087895933	c4
GCW_91988	2.88564433522656e-07	1.66366900678955	0.000665863027609957	1.46013504749184	0.0011602435216444	1.23694200385545	0.14984541891176	-0.805737006978655	0.90608289905766	0.0261273409625788	0.000112431367017851	-1.40102167316561	c2
GCW_92036	0	-2.01202741334876	0	-2.02532071973789	7.79066834828602e-30	-1.91239224969443	0.581547778320472	-0.0175341657049799	3.38283299573426e-92	-0.576302341719382	7.77969019227166e-118	-5.57130822864947	c4
GCW_92037	0	-1.38582430146566	0	-1.625374547411	8.4474588365355e-52	-1.44643885465392	0.634232131484045	-0.117470463065482	1.18589600441441e-11	-0.763097343058975	1.08495536004188e-57	-4.66052254320702	c1
GCW_92038	4.09574145096135e-20	2.38715274839385	1.81715720379728e-102	3.84175892403532	5.42717390852723e-151	3.98472953504968	0.0699876864035907	1.61528713476717	0.101344697660051	0.63670024384232	0.0172953623479447	-7.13988420224841	c2
GCW_92039	7.10841882516707e-30	2.46559383639457	3.57359024346362e-73	3.70159390984768	5.76866595501801e-13	3.81613177105834	0.013947138991863	1.68088492094259	0.369541940523823	0.534258405594507	0.882257354605864	-3.20226791733079	c2
GCW_92117	2.81266151272077e-16	-1.46777319304748	4.30215863118218e-05	-0.780184941655301	0.190605525764023	0.440645168393661	0.00416080837813553	2.15038826072111	2.02092402323707e-06	0.720101199302906	2.06852808451363e-33	-10.7392453670414	c8
GCW_92148	0.00840458494471004	0.705841119929163	7.26654981989593e-05	1.08240314234779	4.48359480208002e-10	1.27414218288785	0.332429925235495	-0.573369659147227	0.00255729477485863	-1.07002367584622	3.05763058226554e-19	-4.49508810837078	c2
GCW_92149	3.58743521267805e-07	1.13700326588653	5.61143808253159e-31	1.30336504198957	1.613010015506e-42	1.24086577194599	0.430035768638107	-0.652450399931564	0.0203129009760315	-0.566118886283478	3.4022528990709e-17	-3.70210261307228	c2
GCW_92263	0.00520771327674093	-0.852112550626064	3.80294233250744e-06	-1.80277337756331	3.94440766835568e-07	-1.41801982529208	0.000904703433635361	-1.04929667689765	0.482430848769116	-0.205667982580746	0.330187892185113	-0.265184416993112	c6
GCW_92264	1.17827708154799e-09	-1.59246944794755	1.70235032431318e-10	-2.03288946049592	6.74014160224635e-07	-1.02832095194073	0.0233594066215569	-0.947786390185096	2.76658304791684e-05	0.900456353179626	3.06521183947678e-33	-5.26230151907385	c4
GCW_92276	0.54136896914817	-0.325112477916606	0.26489546910653	-0.267386715026972	0.103342619225538	-0.366268313458931	0.298546465189217	-0.515187814577795	0.433121403354288	-0.350585221946072	0.000872810474266947	-3.93942783425866	NA
GCW_92301	0.0863931171524786	1.07204086232823	9.36844738784752e-45	2.86961987323118	1.495038174955e-122	2.85424838976752	0.58691923775496	-0.431689740610362	0.00813049867442316	1.04186523522526	6.10962075299415e-07	-6.10427991622545	c2
GCW_92302	0.0954635501400974	0.983789338530493	1.19722501042821e-30	2.09457908267424	6.82978959354929e-37	2.01251945960833	0.278686192298087	-0.330756587149243	0.0111679247138475	0.685977987825714	0.0068518253363054	-7.73887962256481	c2
GCW_92396	0.000965698850196173	-0.482301237841124	0.922559989423357	0.0639528857721068	0.12397021963883	-0.204484736636054	0.268660411467991	-0.268242110174652	4.56693574674261e-10	-1.2791618783072	4.45226673926498e-40	-3.82356602935872	NA
GCW_92397	2.57984093765192e-08	-0.335530600184955	0.00862137200048986	-0.35953645065738	2.92763029215712e-11	-0.757290363792324	0.834036358556671	-0.0833137932761581	0.166315299484203	-0.195224391330781	1.05851567894992e-06	-3.35287696259013	NA
GCW_92416	0.000564750766031448	-0.636035765514604	0.0108026011302658	0.462725111591661	0.0138731044642055	0.404656251256476	0.98309670643643	0.0365598139837129	0.48259402607498	0.240541927637938	1.89949192304317e-33	-2.39292830936793	NA
GCW_92417	0.79652646238038	-0.0709199442716351	3.90615372885434e-13	1.38943575669183	2.9301177891103e-08	0.96417772585138	0.662408840628227	0.342331045409463	2.26664479398912e-05	1.24956253248297	8.25021865058883e-06	-1.99901540611953	c3
GCW_92433	1.8647689219562e-06	0.981686590423747	5.07132389075528e-11	1.2428380958588	6.86867762740882e-13	1.16338278210762	0.0501461560269354	0.567103249259683	0.414572672243217	-0.255638542094747	3.46704193831166e-05	-1.41275304254217	c2
GCW_92452	0.000150962173684674	-1.37083699214524	0.000493252219494311	-1.46635178237814	5.67508694702464e-06	-1.50502479287867	0.245440291510372	-0.453682667986376	0.0551692842041931	-0.668476521731751	4.20807648459321e-14	-3.86511227183071	c1
GCW_92453	1.32383226680165e-06	-1.5622217441669	2.75167957158392e-10	-2.26761661401308	3.12999035312228e-14	-2.6517802834118	0.707870853217812	-0.26212488168172	0.889053394815921	0.0863059597648537	0.00175754333259208	-1.86989510452612	c1
GCW_92454	0	-1.36377236991723	1.92022703039524e-73	-0.925587616004615	3.61619802010015e-27	-1.10169593496641	0.729979719752257	-0.138358176602535	0.944499069979482	0.00500349585868776	4.94504843858731e-19	-2.07239678906188	c4
GCW_92456	1.35626333184798e-27	-1.29638197843821	2.0309748788266e-08	-0.920323576939035	9.3036329564857e-15	-0.775092048671405	0.0150717936601173	-0.318585680283746	0.236809114276273	-0.205817939751009	2.45824853875738e-46	-3.33383999098189	c4
GCW_92457	2.07571204528009e-219	-2.2176911247832	3.44969677160338e-107	-1.64206713189186	4.47097717986894e-56	-1.6521734907664	0.200843159901207	-0.438692065968258	0.713346532595097	-0.0932088456603353	3.48623210567842e-287	-3.05993466705599	c4
GCW_92547	0.0349571054815444	0.731827597418139	9.41299670841721e-09	0.88839804506032	6.63781114265482e-24	0.589617234317579	0.00288550131753466	0.65843126875134	0.998919184725335	0.0158976101856325	0.854507395899346	-0.183243595073172	NA
GCW_92548	2.95173999222526e-06	0.973747842198657	3.24254682513358e-10	1.24344421395629	8.63791511738975e-12	1.1610350282221	0.0521755642783877	0.57261988770685	0.454180897324179	-0.246164523452714	2.50993105515683e-05	-1.42262108949208	c2
GCW_92579	4.02559723718567e-08	-1.61677503633018	0.000105446311234046	-1.13451204690028	0.164002611933249	-0.394938981030437	0.616601926179493	0.366145704547019	0.0086447609730267	-0.973681674593342	2.31813292916436e-14	-4.77926520766593	c4
GCW_92658	3.94991663918944e-43	1.18693548493462	0.177145362016438	0.467024924932371	0.439733858702921	-0.100625828920627	0.00842093544241848	0.348312735166763	4.45459642962162e-13	-0.533307127140267	2.28760843387046e-07	-2.12140250383642	c7
GCW_92659	5.40364698396135e-29	1.2924311658429	0.0886332542244979	0.523211926833259	0.0189074370302738	-0.407915744401441	0.721637798282187	0.0729784595865777	8.11441521958892e-05	-0.466347422853941	1.27383282536023e-20	-2.66966458832685	c7
GCW_92786	2.49935874908131e-05	0.823684401737775	3.25126766292917e-05	0.899590132676534	2.86417828331256e-06	1.04625175930817	0.086027040514405	-0.489257544033493	0.974247008536026	0.0582170939433775	4.26723516809177e-57	-4.36915669222984	c2
GCW_92794	0.226297122509502	0.684985340481112	0.315708063792	0.628173829184034	0.0547730067294077	0.912483316395841	0.307446935474872	-0.639584118881056	0.574684865257574	0.637298578655493	3.82053951443365e-07	-5.29907635992946	NA
GCW_92846	0.61517835156135	-0.126303004376089	0.050229859126524	-0.410282568382424	3.68368141637333e-11	-0.667349821250685	0.317777008670379	-0.47357050591437	0.331342350864538	-0.193690109973298	2.99686980978565e-159	-5.50705776242147	NA
GCW_92854	0.083728506528333	-0.381523742946666	0.000132569029905632	-0.79345832700637	0.000109825065938265	-0.711122964820486	0.0461565789041377	-0.673336616830312	0.973157846753312	0.0649229839345384	4.49602913120074e-157	-5.34005516165966	NA
GCW_92861	0.668692076138666	0.427005473729333	0.0525997066952437	3.7657848405211	0.0147192739846353	4.41642618905959	0.952556022509296	0.330779797856336	0.449502557914289	-1.77991981843487	0.00269704405529361	4.94295533784269	c3
GCW_92898	0.763176203771501	0.0392094518654496	0.94615935656509	-0.114150038220709	0.251856875577515	-0.140954779787137	1.07758931791003e-16	0.584637054382148	0.102315630044628	0.517920324065541	2.70211435019746e-11	-10.8048174184813	NA
GCW_92996	0.0105453971961323	1.56948813264238	7.72301187985096e-05	1.01708837135612	3.58743021856805e-20	1.83401571393477	0.103409886466726	-0.507622046144945	0.0464438935790591	0.35756634835162	2.78118458251401e-07	-7.68209210221851	c2
GCW_93046	0.628161643745199	0.349256001050265	0.00710189524988876	1.28431320502643	9.65752425409237e-06	1.61153976311934	0.441816746411854	0.597349461931999	0.0629849706456603	-1.20988309226935	3.83947764883506e-05	-5.27129587707182	c3
GCW_93171	0.0845837567670159	-0.568046436149849	0.0631463512901039	0.165120864777785	1.8814415924546e-68	0.663883339249606	3.9202868295901e-56	0.671036335825582	1.27469329745357e-05	0.859366359515105	2.49272415351009e-63	-7.10848110517185	NA
GCW_93187	0.174723669250211	0.727158632711561	2.0108703926649e-05	1.7696234760546	2.07812820656843e-18	2.55659648519967	0.103356340776834	0.980763940935353	2.29027491568401e-08	2.45149993072221	0.000389458940861914	-6.05596651250697	c3
GCW_93351	0.000972727691114105	-0.58345651716612	0.788947932908286	-0.0708008071633994	0.625173276779824	-0.0823832012435028	0.788565127694305	0.114556336743158	0.0551334551354209	0.382820724812166	8.2103285019995e-06	-1.80163284857201	NA
GCW_93352	0.00160342079162613	-1.64009252297163	0.000600092499710427	-2.42143052219722	6.66334127493336e-06	-2.80607309731321	0.64152950818473	-0.331504004948507	0.938014831856932	0.0896947796318983	0.0283342230138094	-1.70650531305552	c1
GCW_93361	0.000223832593413689	-1.10272454305217	0.0363939132346053	-0.661863919967667	0.00271149449186741	-0.830281811547026	0.096965924945853	-0.567438338851224	0.142140314788324	-0.535856062754275	1.53600535018647e-23	-3.48480131064357	c4
GCW_93362	3.42252302797271e-37	-2.23199431639522	5.77141479290537e-28	-2.02790092896431	4.55287335042042e-05	-1.80983876561921	0.923406310266013	-0.167733576296992	0.873483591389856	0.117775630585143	1.56389791599046e-05	-3.03114339806441	c4
GCW_93371	1.15000445750095e-293	-0.953327094916191	9.28334272468365e-11	-0.573268208446022	9.3782709970863e-05	-0.60161573125752	0.00181437131094851	-0.65308128069659	0.0167781442396168	-0.262352650414474	2.1200285867418e-27	-1.96869966114259	NA
GCW_93372	0.252175308467024	-1.35071466722764	0.226034505305179	-1.72277807054496	0.0970054673750199	-1.93274210064662	0.797934021832961	-0.245124159281437	0.762310889447661	0.530450271537819	7.30217116408155e-05	-2.6730097669172	NA
GCW_93396	1	-0.185244945038733	0.011299547499102	4.00921257819147	0.000194897519257881	4.5441864916988	0.418820658701916	2.49292007021772	0.562774239684992	0.548165221727443	1	0	c3
GCW_93654	1.92539070515239e-38	-3.86411021863443	2.67825954739802e-16	-2.7537595286093	8.28069318293519e-12	-1.43872836206846	3.47354318632571e-09	-1.45243415337123	0.181913551246928	0.25550481533821	2.77006407136006e-41	-4.58384235836194	c4
GCW_93751	1.23543619597392e-35	3.54797828958279	1.92183510151158e-196	3.02470781308778	6.60069657035317e-253	3.17260982056157	0.00416080837813553	-1.12639537136627	0.00116966676959897	-0.766882477559052	3.82860552070442e-07	-2.93466211848624	c2
GCW_93752	0	3.70614139743707	2.63543537544597e-29	2.96120539832835	2.32905620986591e-61	3.19963198647167	0.239306083719158	-1.37517993148733	0.0266567096071664	-0.546694695021779	4.30719573810648e-06	-4.14683789073316	c2
GCW_93776	0.00667658511377054	-1.57513799790803	0.0183879369544289	-1.67548408176755	0.0335213018301212	-0.998886578068491	0.87131227329684	0.335586451686282	0.958249995999298	0.112406650265276	9.2592826288331e-05	-3.86161268852658	c4
GCW_93806	0.433045124984199	0.10835153074002	0.00246731715221983	-0.398382165152711	0.0689949310265599	-0.183719276905133	0.244081117182425	0.509297465595376	0.0177942475009663	0.380116645799284	1.57769230272015e-23	-5.37531454428285	NA
GCW_93807	1.92516023376419e-05	0.666316489514172	8.28778999681003e-49	1.55324333941202	7.67277125349576e-311	2.04271315484626	0.0229656585568388	1.05655506061911	3.49655599442681e-17	0.931927197817791	7.65882368348116e-12	-4.10522051369821	c3
GCW_93849	0.0404030202034582	-0.454187990861042	0.896068052315791	-0.0198399374707847	0.650499902968366	0.113231169780217	0.446443328305944	0.41487685213249	1.42433760767138e-06	1.00961583226774	0.00111105729187195	-1.71313544186889	NA
GCW_93851	7.59860414135945e-14	-0.348706268294919	7.40268718102962e-24	-0.488606653506997	1.3582130590271e-19	-0.555504939139642	0.577206325529531	0.236194883554305	3.18362411172366e-31	0.911347793323081	0.0307772375454744	-0.91753284278067	NA
GCW_93852	0.919970421164528	0.0470608317265793	2.0888217893214e-06	-0.853156551648407	1.60998421803298e-33	-1.54298637992121	0.783623679666066	0.181803111216361	0.024410287502315	0.578506145817698	2.20805378004975e-26	1.48573257235136	c1
GCW_93874	0.11696115430081	0.464104565208424	1.99823359121852e-08	1.95440037224131	4.00080312392239e-48	3.07027757639519	0.00273767630722532	0.792236408296281	0.42931171918702	0.368830571280187	1.29029150394282e-11	-8.45647474123963	c3
GCW_93876	0.298614775835814	0.365265613453099	8.67979955854555e-06	1.30923232646933	7.96090784324008e-11	1.60418323094753	1.08622793564348e-06	1.42260534143226	1.15533071101256e-05	1.34860578135529	8.76202612557843e-06	-4.72903923452841	c3
GCW_93902	1.09086073773209e-11	1.36166956967632	6.46770135085101e-225	2.26293768220501	5.15742871192738e-44	2.41483534860778	0.379875462864665	-0.210474571171213	0.769054635688276	-0.0744933694533376	0.0213785480119612	-0.641545650589865	c2
GCW_93946	0	1.72776604753659	0	4.28483139371916	0	4.63376189309773	0.755279501391182	0.103127624649455	0.000872310239872822	0.29012399514122	0.0172953623479447	-0.563969361639927	c3
GCW_93948	2.65663865718445e-81	1.82410892601923	8.04888212853435e-235	4.66476558966361	6.49978880104648e-70	5.01124396139108	0.0304088328883394	0.306084909748598	0.0344748938886168	0.269301265215064	0.197900245619353	-0.191597421716189	c3
GCW_93958	1.91008096546715e-06	1.26860311295279	1.98378388915519e-74	3.47349691691764	4.88390406403585e-101	3.71465989601654	0.979076190083008	0.119320463632105	0.861156815527111	0.183869712817279	1.33381031848202e-05	-1.08631007281673	c3
GCW_93971	0.00667062158883877	1.11441682684836	1.19290048959538e-08	2.16946261053694	1.16987447461282e-09	2.51877467286853	0.707439464764533	-0.269978797442571	0.493025959768831	0.287714770938818	4.32568899368568e-26	-2.39230129456368	c2
GCW_94036	0.00817616406425896	-0.756326362726173	1.78915391603161e-13	1.42737837560593	6.16972259450019e-68	2.92852927765764	0.638666913587577	-0.171515922854927	4.09780936518309e-05	-0.286638538112091	1.5052265119464e-09	-2.83023811300201	c3
GCW_99016	0.00756384549396622	4.59459624314526	0.000489779755123536	5.46476549124447	5.34945015695298e-09	6.3078374576405	0.154292007424341	3.95557435070365	0.449502557914289	-2.2783528635295	0.0936831863979679	-2.22131673995882	c2
GCW_99017	0.225144151692125	0.48146850520921	2.85019221055643e-11	1.33620139917306	8.42039749739965e-41	2.04795710548856	0.273539131565396	0.348633093318501	0.757826585839268	0.288086731633769	0.0106051158741268	-4.93936471932864	c3
GCW_99018	0.00962523326098446	1.00816515137847	1.98185023731176e-21	2.21899430804605	1.03362893698892e-24	2.62870095894266	0.090107605736789	0.687113940932054	0.000838781005084566	0.79746738720578	3.29664231225369e-05	-6.12976661642706	c3
GCW_99045	0.775938430894948	-0.0505402586775627	0.361773253110329	-0.467347925041247	0.421123396634426	-0.364253829062111	0.268660411467991	-1.14818369778183	0.0967773243507292	-1.14147627723583	8.76202612557843e-06	-9.11329082000617	NA
GCW_99046	0.951806442448088	0.0967659659826507	0.0998522115388317	0.633278471657778	0.303884022550263	-0.580278922403916	0.041491211228755	-0.863368359060812	0.0633295279031933	-0.955158799465751	4.23439498014578e-06	-7.14235655387881	NA

## Sheet: TableS10-TSS PWM
A	0.390688526774574	0.272062245424792	0.562276071592436	0.169596273521984	0.367730787601213	0.4355362570928	0.367730787601213	0.413286652421739	0.562276071592436	0.390688526774574	0.0303465901045381	0.413286652421739	0.0592925437779054	0.660000514186856	0.413286652421739	-0.0916198632425398	0.50029746824981	-0.296394370041602	-0.156701189672002	-0.41082484409805	-7.13955135239879	1.53839273314911	-0.0601480391270304	1.44277470241475	1.4645775354132	-4.36626717374849	0.479031776699908	0.621701370144163	0.541910956570949
C	-0.0017612276970601	-0.0683876784737376	-0.549529444388886	-2.10484767776951	-1.27654578175603	-1.44337565911481	-1.63205102399503	-1.27654578175603	-1.27654578175603	-1.27654578175603	-1.849167429051	-1.27654578175603	-0.867718522776594	-2.41581435263237	-4.26066576722514	-1.44337565911481	-2.81276588621654	-3.36222275530866	-1.63205102399503	-2.41581435263237	-4.26066576722514	-7.13955135239879	-7.13955135239879	-4.26066576722514	-4.26066576722514	-7.13955135239879	-2.81276588621654	-7.13955135239879	-1.63205102399503
G	-1.27654578175603	-0.867718522776594	-2.10484767776951	-0.288993110633801	-1.849167429051	-1.44337565911481	-1.44337565911481	-0.991553050058782	-1.27654578175603	-1.63205102399503	-1.27654578175603	-2.41581435263237	-0.991553050058782	-2.81276588621654	-2.41581435263237	-1.849167429051	-0.211648705573671	-0.991553050058782	0.664280089117474	0.122915703510176	-4.26066576722514	-7.13955135239879	-1.44337565911481	-3.36222275530866	-3.36222275530866	-7.13955135239879	-7.13955135239879	-1.849167429051	-0.991553050058782
T	-0.0601480391270304	0.0303465901045381	0.0303465901045381	0.390688526774574	0.390688526774574	0.296580675950889	0.390688526774574	0.221738761227562	0.0876691362754961	0.344401804203931	0.660000514186856	0.390688526774574	0.479031776699908	0.247119912540613	0.562276071592436	0.751523224025915	0.0592925437779054	0.870621321901406	0.195903074004788	0.660000514186856	1.51768522304668	-7.13955135239879	0.837584590010097	-2.92932823207466	-3.47583683642277	1.51768522304668	0.541910956570949	0.320689372353891	0.115498334647429

## Sheet: TableS11-CDS read count
	hs5.1	hs5.2	hs15.1	hs15.2	hs30.1	hs30.2	h2o2.1	h2o2.2	c.1	c.2	nacl.1	nacl.2	lcE4	lcE5	lhE4	lhE5	scE4	scE5	shE4	shE5	lcZ4	lcZ5	lhZ4	lhZ5	scZ4	scZ5	shZ5
GCW_00005	2640	1711	694	419	856	696	420	79	583	955	197	150	51	25	297	136	0	9	0	1	31	33	142	50	4	0	2
GCW_00010	1951	1046	1161	603	1548	1184	352	93	657	1153	192	126	67	24	287	218	3	11	1	2	37	39	138	84	2	1	2
GCW_00015	1	1	18	2	30	24	4	5	0	4	5	1	0	3	1	4	0	0	0	0	2	0	1	1	0	0	0
GCW_00030	2507	2894	487	382	635	481	1761	1041	2177	2192	1988	1318	1332	724	1124	602	4	8	8	8	110	130	152	34	8	4	3
GCW_00035	2850	1682	349	233	649	365	1837	589	1642	1289	1593	621	249	106	109	74	0	0	1	3	80	45	42	38	3	0	1
GCW_00040	9424	7754	2099	1451	4636	3858	9126	6205	8030	12123	6542	4933	1994	1665	1129	1290	13	18	11	11	554	506	233	239	15	9	7
GCW_00045	482	273	272	120	947	614	1373	682	957	986	1234	554	423	252	59	178	1	0	2	3	53	53	15	29	3	0	0
GCW_00050	195	112	191	99	701	579	544	349	311	427	559	301	241	101	39	143	0	0	0	1	11	22	11	26	0	0	0
GCW_00055	2036	1169	810	487	2524	1891	2691	1583	2251	3746	2171	1416	561	390	333	438	6	15	8	3	122	154	81	92	7	3	5
GCW_00060	2157	1241	989	573	2271	1672	2255	1496	1766	3031	1210	952	558	357	366	392	8	44	11	13	111	73	107	104	12	3	2
GCW_00065	1258	868	598	454	1176	1156	511	419	756	1426	355	298	130	108	263	340	1	17	1	5	38	54	63	58	2	1	1
GCW_00075	3841	2831	893	621	1270	1105	2277	1510	3458	5725	1857	1490	1139	817	699	617	29	181	52	35	193	216	102	112	39	1	2
GCW_00080	23053	16322	7729	6241	5590	4687	9471	12493	7849	12395	13724	9924	4130	4705	9287	2132	255	2554	587	268	635	514	2367	376	365	83	127
GCW_00085	9087	9481	7704	4532	13533	9952	3444	2578	3508	4359	3447	2333	934	1325	3424	4403	511	5146	1466	382	377	267	1263	984	677	98	172
GCW_00095	6950	5374	1276	986	1886	1659	7789	7941	6094	10632	6575	5345	1494	1566	740	400	84	812	189	72	300	307	196	85	133	18	23
GCW_00100	18	4	12	8	25	21	10	2	8	17	10	5	1	1	1	3	0	0	0	0	0	1	0	0	0	0	0
GCW_00110	8900	4717	6374	3959	10789	8334	5018	2425	3620	5217	2945	1650	614	459	2400	1845	17	34	22	20	234	194	921	478	21	4	12
GCW_00115	2992	1680	2744	1780	4867	3928	2605	1899	2503	3505	2489	1648	670	352	1128	947	5	8	6	8	118	122	453	300	5	3	3
GCW_00120	2667	1693	2728	1720	4977	3870	3935	5888	2641	5359	5014	5632	1568	1485	1230	898	22	23	19	17	222	157	484	258	21	5	4
GCW_00125	357	155	542	209	982	701	338	350	203	249	793	401	347	271	294	218	2	5	5	2	16	15	82	42	3	1	2
GCW_00135	2734	1961	2048	1130	3339	2629	2533	1958	3766	3896	5009	3137	1033	847	938	693	10	30	6	8	236	226	205	165	11	3	11
GCW_00140	11316	10542	10394	6942	20403	17034	28139	27638	25187	29675	24951	17139	7140	6106	4862	4703	79	184	68	60	3221	2453	1723	1427	95	32	50
GCW_00145	373	206	398	143	1116	604	1173	792	1128	1234	1409	726	340	210	73	185	1	4	0	5	80	63	29	47	1	1	1
GCW_00150	648	296	515	215	1473	813	976	366	813	750	1215	466	318	160	114	217	2	7	1	1	28	41	38	37	5	1	1
GCW_00155	3578	2857	516	320	745	493	3386	946	3831	2104	2085	674	1135	878	476	167	58	873	165	59	258	179	139	50	91	18	24
GCW_00160	18214	14804	4151	2479	8765	6789	11956	7701	10615	14408	17769	11263	3102	2034	1998	1732	42	294	59	41	661	517	551	440	45	11	24
GCW_00165	19718	16240	6598	4808	13657	11841	14342	12446	13797	20543	12927	9332	4625	2632	3056	2809	33	162	29	35	1143	784	1186	676	57	21	27
GCW_00170	52501	47250	6255	4233	8822	6893	36795	20125	43080	44388	22689	16099	5126	2867	3161	1731	615	7554	1493	576	3584	2828	1316	529	1070	273	329
GCW_00175	9343	7651	661	461	854	615	5969	2810	6782	7544	3663	2861	1371	709	470	166	9	134	9	11	456	330	113	38	11	6	5
GCW_00180	16997	12796	1554	950	2301	1760	9241	5123	11549	14155	5430	4803	3083	1375	858	598	23	191	15	23	645	606	288	124	25	10	10
GCW_00185	8913	6677	935	591	1385	1130	3900	2388	5116	6614	2793	2344	904	542	286	188	4	26	6	6	349	324	174	104	10	2	7
GCW_00190	9815	6753	1108	671	1398	1008	3789	1745	4697	4608	2606	1665	1298	676	406	295	9	35	5	4	232	194	134	58	7	8	2
GCW_00195	1288	851	166	102	172	122	441	282	623	700	324	263	146	85	50	30	1	10	3	4	23	31	13	14	4	0	0
GCW_00200	7842	5992	1012	666	1238	817	2518	1270	3257	3663	1883	1404	1102	645	440	306	109	725	221	86	151	147	163	66	140	15	35
GCW_00205	1560	949	370	318	617	559	3145	2906	1936	3372	2351	1850	464	318	290	124	10	29	2	2	155	107	59	35	8	1	3
GCW_00210	1235	677	409	226	515	380	1694	958	1359	2045	2094	1418	203	168	177	119	3	19	1	0	78	62	39	27	5	0	0
GCW_00215	984	597	406	253	632	552	2485	1153	2416	3318	1892	1105	466	229	174	147	9	77	11	7	142	132	53	27	15	3	6
GCW_00220	1057	818	532	361	911	806	2644	2066	2858	4641	1478	1466	844	459	198	195	10	115	33	14	186	161	44	39	19	3	8
GCW_00225	713	489	273	177	437	343	1586	797	1457	2009	802	669	405	211	84	80	28	341	110	20	63	91	36	9	53	2	10
GCW_00230	27931	23625	8866	6757	10243	8761	20085	14298	9850	15407	6132	4609	1861	1411	6163	2333	118	1155	311	130	565	362	1720	522	223	42	51
GCW_00235	6882	6848	1619	1587	1448	1491	3804	2540	2908	5359	1715	1744	576	334	1012	438	24	104	30	16	178	137	448	119	20	4	9
GCW_00240	13172	11142	2237	2212	1965	1591	7688	3658	6294	8541	4189	3185	1291	755	1789	653	45	508	131	43	293	256	574	156	68	13	32
GCW_00245	4388	2499	901	727	681	548	1236	798	919	1999	558	380	108	81	397	112	17	316	92	28	52	31	217	32	36	8	16
GCW_00260	130	63	210	77	462	318	130	195	78	81	250	141	84	47	45	73	0	0	0	0	3	2	25	7	0	0	0
GCW_00265	232	84	279	107	545	316	393	264	226	155	300	193	113	94	61	69	0	0	1	0	8	3	19	11	1	0	0
GCW_00270	2491	1558	1221	574	2269	1484	1430	745	1158	1943	1031	696	143	172	215	474	4	18	7	4	61	63	88	108	3	1	11
GCW_00275	3328	2755	998	572	1288	773	6519	5888	10107	9375	5378	3662	1804	598	1189	1710	18	23	5	11	292	535	141	91	13	2	8
GCW_00280	6947	6261	2424	1676	3119	2398	12758	10242	14757	12784	9173	5555	3443	1811	1221	4028	25	150	55	36	843	805	284	288	50	12	27
GCW_00285	5699	5184	1785	1414	2340	1791	8816	6531	8963	8503	5789	3323	4093	2350	1519	5687	37	232	83	30	612	578	275	206	59	14	26
GCW_00290	3952	3680	1175	1015	1530	1050	5385	4684	5673	6278	3299	2939	1316	515	375	1529	14	68	24	13	250	296	178	102	15	6	9
GCW_00295	10056	10045	3322	3056	4438	3692	13903	13355	12683	15032	8697	7745	4167	2524	1287	5437	53	343	90	48	1071	781	601	427	107	20	42
GCW_00300	2514	2295	767	544	1153	853	3334	3683	3588	4150	2223	2233	1870	1416	551	2635	28	219	63	33	208	186	146	93	35	6	13
GCW_00305	3539	3373	1009	773	1674	1113	4658	4769	5098	5617	2775	3000	2162	1081	474	1678	34	297	89	23	328	389	235	102	41	10	15
GCW_00310	10011	9377	3089	2374	4848	3618	13588	11006	13056	14137	7632	7152	4043	2491	1261	2873	70	626	156	72	1023	764	586	359	146	15	45
GCW_00315	5362	5579	1569	1314	2704	2355	6729	6144	6602	7607	3710	3286	3012	1723	790	1895	85	777	169	67	643	438	342	271	98	23	31
GCW_00320	3729	3292	982	671	1771	1379	4724	3787	4832	7487	2508	3272	2264	658	382	887	31	495	117	43	237	324	186	69	66	5	20
GCW_00325	3260	3146	876	858	1617	1284	4021	3114	4550	4412	2367	2283	1810	1217	525	862	49	502	145	40	327	226	182	144	76	17	18
GCW_00330	4653	5874	1543	1525	2401	2693	6485	7219	6285	7445	3889	5480	5885	3450	1659	2467	65	1340	365	102	486	379	297	274	134	28	35
GCW_00335	3722	3552	1104	827	1968	1650	4825	4797	5158	7118	3049	4476	1239	668	288	451	28	184	54	17	227	260	180	91	47	6	10
GCW_00340	7009	7209	2346	1604	3823	2795	9395	7298	8606	9767	5442	6758	2806	2057	844	1208	70	416	127	40	536	518	363	197	65	14	23
GCW_00345	3431	3255	1027	776	1759	1357	4153	3036	3877	4826	2421	2551	1649	1296	607	799	44	299	58	34	389	244	232	245	47	12	19
GCW_00350	4393	4190	1205	963	2268	1696	5739	2932	5465	4261	2781	2078	1699	1059	512	706	18	164	36	14	315	262	245	159	31	4	12
GCW_00355	8641	10255	2910	2214	4757	4336	9945	8454	10048	11676	6096	7469	3327	1960	1076	1451	24	317	60	27	664	590	612	379	72	6	15
GCW_00360	5281	5968	1645	1332	2797	2414	5853	3700	5628	5235	3735	3654	2546	1003	631	1014	28	158	35	13	394	474	354	217	39	12	7
GCW_00365	11151	12102	3774	2913	6866	6025	12158	11211	11648	16604	8136	10659	3726	2153	1260	1726	24	196	62	22	919	748	734	558	57	17	21
GCW_00370	6615	6043	3330	2030	5170	4197	8193	6014	7642	7505	5588	3506	2256	1736	1633	1172	13	144	22	22	350	338	439	266	27	9	9
GCW_00375	13189	10912	8215	4809	15469	12870	16751	13955	14996	17525	14430	11221	5570	3689	3126	3173	44	98	40	28	1097	812	1055	929	53	18	36
GCW_00380	4110	2933	2539	1486	4908	3287	4659	2535	3572	3501	3412	1958	1398	820	714	1107	9	18	7	12	199	177	317	194	11	6	9
GCW_00385	4728	3522	3755	2312	7117	5333	5283	3281	4760	5349	4904	3394	1644	948	1394	1455	21	53	20	19	316	222	507	318	15	10	7
GCW_00390	36246	36336	11636	8785	14175	11921	16007	13130	41251	22167	44382	31004	24780	17997	6110	3748	27708	279472	68589	28773	4431	2809	3144	1529	48424	9286	11751
GCW_00405	434	176	427	225	956	586	246	136	182	259	84	79	23	16	89	72	3	11	3	0	7	5	30	34	1	1	0
GCW_00410	4657	3083	526	439	537	517	3026	1516	4563	6616	3557	2521	772	432	429	105	3	22	7	7	321	289	121	29	5	2	7
GCW_00415	2862	2073	723	535	907	909	1961	1478	2950	5449	3081	2930	844	439	390	229	3	17	8	6	241	216	172	61	2	1	2
GCW_00420	1881	1197	1193	722	2177	1747	3210	2074	1553	2073	2046	1203	449	385	475	572	16	112	41	10	59	71	121	84	24	2	3
GCW_00430	189	136	69	47	152	80	446	162	200	171	161	77	33	17	50	7	2	5	0	0	14	15	12	6	0	0	0
GCW_00435	39217	42761	13530	10593	19093	18238	18575	11182	21304	26605	18078	12570	2507	1991	4272	3052	327	2533	786	264	1394	1143	1946	969	589	76	127
GCW_00440	3033	1996	1259	769	2179	1575	1231	562	1063	1312	1906	772	182	159	407	342	7	23	6	10	86	71	145	124	7	2	2
GCW_00445	9582	5743	16116	4779	20904	8934	4946	1631	5302	2680	3537	1264	761	461	2374	3054	35	240	102	30	165	194	1251	676	47	10	16
GCW_00450	3673	2446	1780	855	4650	3530	4738	2452	3617	5975	8633	6152	791	590	594	1135	7	36	13	7	199	202	130	203	12	1	7
GCW_00455	10059	6264	6199	3304	9663	6494	5498	2561	4700	5924	5044	2865	1095	631	1898	2447	12	32	12	15	272	248	780	470	16	6	9
GCW_00460	3675	3493	2528	1859	3563	3026	2195	1593	1784	2522	1442	1257	607	440	1785	1497	12	32	10	8	159	96	475	351	13	5	17
GCW_00465	6345	3377	5862	2590	10799	6478	2791	1233	1863	2185	2699	1494	649	264	1461	2726	16	19	9	15	80	83	567	457	18	6	10
GCW_00470	9851	7040	9125	5633	18696	14784	6339	5266	4748	8186	4158	3999	1619	918	2938	4586	50	174	37	37	297	253	1121	1221	34	15	24
GCW_00475	14467	14751	9389	4879	14252	10127	15798	11475	17461	16816	12843	9173	3023	2394	3760	4560	53	362	110	53	1045	1007	1075	955	72	13	26
GCW_00480	6693	6245	5955	3158	10695	7908	10288	7531	9657	10319	7466	5184	2391	1741	3011	4907	40	212	54	30	731	600	667	960	60	13	24
GCW_00485	2417	1907	2569	1247	5641	4163	4346	2857	4087	4802	2627	1794	821	429	731	1512	31	185	57	20	239	275	277	296	34	6	13
GCW_00490	932	635	1643	617	3882	2684	3474	2013	2599	3605	3085	1906	527	283	236	904	9	34	7	9	179	159	102	248	11	1	6
GCW_00495	830	509	1497	563	3761	2406	2100	1300	1361	1792	1977	1066	368	209	242	709	6	8	6	6	80	84	114	390	7	5	3
GCW_00500	2139	1295	2158	1001	5116	4281	2631	2414	1803	3058	2135	1417	518	263	644	1038	10	11	5	7	112	97	171	265	7	3	7
GCW_00510	10695	6946	8015	4923	22284	16630	6632	4055	6013	8760	4123	2776	1359	853	3021	3544	31	116	22	32	383	348	1106	756	42	13	16
GCW_00515	221	93	192	88	555	400	83	50	51	80	95	59	37	16	48	123	4	3	4	2	16	8	35	23	15	2	3
GCW_00520	10491	5886	5734	3123	10187	7948	3599	1450	3037	3177	2163	943	564	401	1555	1455	30	68	16	14	182	178	571	397	26	5	13
GCW_00525	14072	9403	5457	3131	10786	7655	5608	2450	5852	6638	4299	2515	1022	720	2362	1900	75	447	152	44	278	320	753	426	82	15	28
GCW_00535	245	152	477	257	1084	909	91	50	72	158	72	50	16	9	115	237	3	3	0	0	2	3	50	49	0	0	0
GCW_00545	4299	2118	2291	1349	3256	2335	2979	1549	1128	1563	2484	1412	259	209	517	405	8	36	7	5	42	48	289	132	6	5	2
GCW_00550	1664	850	946	512	1376	1077	1043	530	410	659	514	352	88	72	216	173	2	19	4	4	23	22	126	64	6	3	3
GCW_00555	2885	1445	1631	1067	2630	1982	2215	1652	877	1515	1038	838	253	216	524	493	11	54	17	5	53	53	267	95	11	5	6
GCW_00565	2835	1304	1564	881	2051	1356	2082	812	816	1076	516	333	163	155	401	332	7	27	11	3	51	46	285	99	10	0	1
GCW_00570	2449	1221	1712	1012	2475	1885	1462	1100	468	908	617	420	155	106	480	443	4	14	4	2	33	31	289	142	2	0	3
GCW_00575	165	102	245	194	573	479	64	49	25	43	82	36	8	7	62	114	2	4	1	2	1	3	29	15	0	0	0
GCW_00580	16289	15296	11904	7680	19147	14134	13000	10268	8551	9616	6488	5247	2250	1723	5138	5052	272	3423	782	303	578	553	2400	1303	689	100	166
GCW_00585	38349	29882	34743	15729	59898	38849	7649	4631	7644	9165	9185	5708	1896	1529	9178	9511	60	169	67	75	425	381	4439	2147	83	27	48
GCW_00590	26661	17869	29573	13182	52103	31079	10379	4546	8598	7327	8270	3370	2913	1833	14125	8587	91	711	115	98	511	404	3132	1265	93	45	84
GCW_00595	23009	14669	33444	16508	63548	38054	24874	13844	19329	17318	22246	11573	8191	6966	12709	9969	4613	55527	14465	3746	1526	1363	4921	2411	7392	1293	1915
GCW_00600	20907	12668	30412	12860	54077	32654	19286	9694	13542	11619	13517	6008	5182	3603	12675	8308	143	1502	176	143	1085	806	3427	1597	180	89	118
GCW_00605	3739	2566	3626	2399	8633	7261	11429	10429	9477	14216	13937	9490	2270	1782	1710	2635	21	31	14	15	680	586	456	436	28	9	14
GCW_00610	272	146	219	108	615	507	823	621	689	974	687	406	262	131	120	253	0	6	2	2	31	28	23	22	4	0	2
GCW_00615	3747	2628	2689	1804	7348	6071	10739	11250	7758	13525	7661	6524	2028	1728	793	1457	16	51	24	14	523	420	275	385	30	4	5
GCW_00620	517	269	334	149	865	460	1366	862	801	1041	730	547	317	267	108	195	5	19	4	2	50	42	23	27	3	1	0
GCW_00625	253	120	171	107	392	350	199	309	316	700	423	602	125	61	262	67	310	7624	805	418	52	26	47	28	703	286	260
GCW_00630	148	133	131	106	562	776	201	253	116	340	142	115	37	22	33	94	0	0	1	0	12	8	14	19	2	0	0
GCW_00640	22968	18669	6422	3483	9688	7197	19622	8125	14960	11471	7721	5224	2741	1435	2069	1250	216	2307	465	164	659	509	1079	300	317	63	83
GCW_00650	3230	2201	662	450	1087	736	2245	883	2043	2147	1686	891	462	309	347	245	6	23	10	3	114	89	106	60	8	2	2
GCW_00655	2799	1828	932	596	1846	1404	1442	854	1173	1834	1501	1106	292	208	262	290	0	17	5	2	86	75	151	102	6	4	5
GCW_00660	2992	1564	2126	1173	4800	3391	1249	591	999	1426	1949	1074	374	196	625	717	5	6	3	4	58	49	191	143	9	1	5
GCW_00665	1960	1253	933	554	1689	1288	828	396	827	1634	449	293	123	60	349	266	6	33	3	5	43	40	88	62	7	0	3
GCW_00670	9767	7389	1546	1067	2167	1887	4116	2820	4394	7520	5527	3234	1051	613	800	496	22	368	34	26	291	269	265	127	57	18	15
GCW_00675	1054	822	200	201	277	233	585	591	582	1213	388	382	168	91	135	68	0	16	2	2	46	43	43	13	5	1	3
GCW_00685	2031	1160	547	403	673	422	1485	921	904	1538	883	540	292	171	280	221	2	26	3	4	55	59	108	37	6	3	7
GCW_00690	3579	2240	859	727	1078	816	2612	2595	1684	2942	1423	974	478	346	577	269	17	66	24	5	134	112	255	110	12	1	6
GCW_00695	6764	4752	11386	4836	16665	8951	6335	2994	8286	6457	4800	2485	1227	1095	3442	3664	261	2502	800	179	502	439	1682	778	512	68	113
GCW_00700	2668	2237	774	682	1062	1041	1580	1303	1791	2930	1761	1436	611	352	637	554	8	27	11	4	110	170	196	94	10	2	5
GCW_00705	690	390	181	96	346	293	908	445	1071	1610	1004	545	245	173	91	111	1	10	1	2	70	69	27	16	0	1	0
GCW_00710	909	493	365	183	638	460	1135	362	1279	1507	885	497	199	89	71	109	0	5	5	2	75	71	21	37	1	0	2
GCW_00715	1615	865	209	124	207	131	1541	724	816	1263	705	399	75	99	87	31	9	105	26	11	48	45	45	9	20	0	4
GCW_00720	2639	1324	856	459	1195	891	3520	2006	2003	2942	1904	1139	417	284	363	302	7	46	11	4	109	143	122	50	3	2	3
GCW_00725	3255	2247	954	665	1176	881	3028	2371	2915	4284	2140	1835	784	565	605	372	32	200	46	11	170	176	170	74	37	2	10
GCW_00760	3984	3808	1005	646	1430	1088	3741	1418	9861	5500	7373	4298	3623	2506	408	365	13	30	14	21	497	534	109	73	27	5	14
GCW_00765	54396	63243	16832	10754	27093	23322	46926	31667	99092	72493	82332	59479	31610	25600	6586	4883	247	929	265	251	7761	6980	2178	1736	433	120	188
GCW_00770	8110	6709	3980	2633	7333	7532	23006	20528	9427	13551	12463	8691	2106	2149	2541	832	223	1991	543	201	797	599	581	280	438	64	105
GCW_00775	19570	19598	28312	13330	37515	20346	11636	7994	16252	12180	7836	5243	3213	1991	8715	7412	255	1946	656	226	1372	1256	5504	3149	548	98	131
GCW_00780	4436	3406	3488	3059	5298	6189	1741	2225	1747	3425	3706	3390	911	510	2107	1759	15	111	27	18	131	81	538	348	27	7	11
GCW_00785	432	198	324	164	474	399	329	163	300	336	555	277	156	68	77	126	0	6	1	1	7	10	34	15	1	1	0
GCW_00790	220	112	127	95	264	198	172	70	131	161	218	106	87	49	49	81	1	2	3	0	5	5	20	7	0	0	0
GCW_00795	5544	5475	3113	2193	4561	4252	4098	2779	4520	4339	2760	1977	1817	1241	2090	1101	85	750	185	76	393	338	553	237	131	23	36
GCW_00800	4184	2687	2296	1360	4152	3283	2800	1534	2424	2974	1744	1433	685	448	804	691	28	253	70	24	244	137	275	184	50	13	15
GCW_00805	282	116	150	67	420	221	139	76	151	111	503	392	80	38	86	89	6	82	17	9	4	4	3	3	0	2	1
GCW_00810	4538	4159	939	668	1457	1211	2335	1322	2760	4673	1318	1282	377	296	303	149	10	65	21	8	191	199	214	62	5	0	2
GCW_00815	1558	843	1513	606	2071	1184	1197	219	1468	1186	622	253	148	57	313	286	3	1	1	2	52	64	113	111	2	2	0
GCW_00820	890	513	991	605	1598	1486	576	207	753	1187	368	229	102	45	317	324	6	12	2	0	39	51	97	72	9	4	3
GCW_00825	5503	5588	3449	1957	4765	3833	10392	7185	9882	7151	6603	4249	4145	2048	1237	1708	100	1072	244	91	488	601	451	272	197	44	61
GCW_00830	3879	4538	2794	1687	4099	3661	7937	5043	6401	4972	4210	2649	2401	1812	1071	1637	265	3149	663	278	565	409	405	278	355	84	101
GCW_00835	2727	3359	1670	1067	2335	2051	5705	3963	4978	3869	2651	2059	1886	1739	1149	1552	289	2363	768	196	288	285	226	110	208	33	61
GCW_00840	2005	1489	1122	553	1765	1324	4482	1918	3428	2354	1888	896	706	753	528	519	125	1266	262	126	160	144	103	62	92	20	28
GCW_00845	13375	12583	7527	4656	13289	10753	5854	6753	4836	7980	14033	10572	3580	4856	8586	4250	93	764	217	94	414	379	1495	823	144	25	55
GCW_00850	27313	26791	21058	10825	34112	24583	15969	10934	23092	25230	12900	12372	5061	4785	7017	6410	68	178	64	49	1559	1346	2454	1544	83	24	44
GCW_00855	14957	9574	18983	9062	37037	27156	12732	9072	15136	16415	13303	8002	5569	3861	4915	8317	243	1510	409	157	1027	1036	1911	1747	177	42	83
GCW_00860	5055	2904	4528	2351	8389	5778	1870	1152	1707	2323	1533	965	481	255	1395	1210	15	102	19	15	94	112	802	208	18	6	12
GCW_00865	3252	2714	3213	1918	4927	4317	1041	1239	892	1307	2337	1607	437	556	1512	671	6	78	14	7	67	50	640	275	18	6	11
GCW_00875	12763	10128	4146	2557	6930	5501	9367	6871	12696	13640	10351	7853	4993	3205	2313	1521	20	35	19	20	631	765	529	306	29	13	26
GCW_00885	12210	8227	6648	3689	11724	8849	6679	3792	6877	9990	2840	2077	1462	809	2508	2004	45	231	86	40	477	447	1037	434	45	12	21
GCW_00890	1689	1202	1012	522	2873	2454	2611	1767	2540	4676	1226	989	503	253	315	431	6	8	5	4	192	159	69	124	4	2	2
GCW_00895	1058	631	514	266	1381	1031	1363	892	1217	1995	1018	632	305	262	212	341	0	6	4	2	80	61	41	55	3	0	1
GCW_00900	733	333	255	124	798	514	490	278	502	831	556	405	115	64	77	165	0	1	2	0	17	25	14	16	3	0	0
GCW_00905	7019	5729	2308	1643	4133	3897	8672	4746	3624	4437	1976	1148	259	282	940	450	149	2071	447	147	209	180	395	154	349	62	70
GCW_00960	44645	40540	17221	9143	35964	25304	12172	5948	15929	14351	11945	7450	5984	3256	9381	5055	555	5162	1772	439	1265	906	3199	1252	933	136	218
GCW_00965	31715	23813	18378	8675	27790	17843	8383	3267	10592	9412	6926	3516	2742	1850	9080	4635	88	892	145	87	575	415	2265	588	110	37	61
GCW_00975	15592	9307	8043	5061	10627	7089	1864	844	2344	2478	2420	1210	739	394	4949	1957	25	39	45	30	156	115	1378	523	35	13	30
GCW_00980	5765	5049	3011	1911	4292	3763	6987	6118	7188	9301	4341	4154	2533	1812	2566	2143	60	347	96	67	744	535	392	483	93	27	26
GCW_00985	1677	885	768	447	1446	1013	1377	910	899	1204	1696	1003	434	295	237	321	4	6	1	2	39	38	88	69	5	3	1
GCW_01000	5195	3696	3219	2214	3866	3007	3050	1461	3718	4507	2062	1330	701	519	1286	1093	10	50	14	17	218	214	579	254	11	4	8
GCW_01005	1038	536	664	347	961	606	591	241	683	907	327	249	124	77	143	213	5	10	0	3	43	37	92	47	3	0	0
GCW_01010	7431	6376	2879	2078	3976	3071	5640	5699	8114	8950	7097	5806	6377	3690	3346	1984	97	1155	297	120	727	666	797	244	200	28	60
GCW_01015	2096	1627	732	504	1065	860	1528	900	2030	1709	1531	1056	898	518	758	246	5	32	7	6	140	119	155	48	5	1	1
GCW_01020	11514	8890	6421	4071	10866	7891	9631	10033	11241	15473	10557	8273	4694	3785	2997	2386	37	126	41	23	1011	811	1102	743	35	18	30
GCW_01025	4308	2408	2630	1432	4233	2840	2874	2204	3059	3671	2742	1614	934	546	608	619	14	24	5	11	278	193	367	309	14	2	4
GCW_01030	34926	32288	18795	13563	31094	23799	17519	14144	26247	40311	18936	17855	6250	5354	10460	9220	101	246	93	106	2239	1832	3799	2392	133	39	63
GCW_01035	7129	5192	3354	2107	5153	3283	2620	1185	4145	4426	2887	1609	1018	588	1126	918	9	27	8	11	230	206	488	256	12	2	9
GCW_01040	31638	35763	11922	9436	15458	13756	25145	33951	36038	38661	32692	28658	15496	15224	7990	4991	100	361	134	125	4135	3136	3053	1789	150	28	73
GCW_01045	65852	63257	36206	25430	44508	37513	47037	54852	59760	62699	63947	49892	36902	28015	22487	13906	230	557	238	244	7040	5464	8780	4920	313	98	177
GCW_01050	61492	56023	46300	29407	50731	40577	44742	46562	59476	62920	51866	42312	24941	18020	24963	15610	266	634	281	239	6094	4123	10090	5307	335	109	184
GCW_01055	11500	6528	7049	3792	10717	7317	6918	6582	3973	6667	12658	7422	1207	1091	1932	2058	22	31	18	17	247	218	848	699	24	12	18
GCW_01060	5884	2738	6261	3317	9561	6305	3604	3700	2100	3758	3733	2399	652	634	2000	2469	14	21	13	15	134	95	631	518	15	8	26
GCW_01065	3689	2720	1378	752	2254	1589	3646	2900	2831	4865	3155	2398	770	580	636	393	3	52	12	5	208	185	214	110	8	5	8
GCW_01070	4529	2870	1289	738	2602	1986	4476	3212	3651	5610	3725	2393	700	543	395	464	11	67	19	7	229	180	125	118	4	2	3
GCW_01075	3000	1693	1105	639	2520	1716	2757	2181	2361	4134	2572	1850	561	357	321	409	2	28	10	2	149	106	101	89	6	3	0
GCW_01080	2224	1397	1042	573	2159	1392	3632	2593	3050	4163	3767	2160	1017	509	847	818	308	41	160	484	178	130	89	111	15	6	9
GCW_01085	19884	11519	6709	4264	6664	5101	18210	15469	15765	18421	22054	14595	7636	5807	6889	3465	79	249	61	62	1124	947	1253	493	85	26	48
GCW_01090	5616	3440	2639	1728	2118	1739	4690	4585	3739	5500	4367	3558	1172	898	849	593	9	43	12	16	335	240	602	182	20	8	9
GCW_01095	6947	4571	2231	1478	1831	1466	6561	2972	5481	5854	5390	3334	627	539	809	312	6	32	12	14	362	268	321	127	5	7	6
GCW_01100	7342	5353	2608	1814	2953	2530	4959	2681	4755	6144	4394	3483	962	575	1084	651	6	27	10	13	348	329	535	244	6	3	9
GCW_01105	6939	7144	3591	2978	3918	3223	4740	2591	5183	6452	4807	3725	788	465	1208	825	28	285	80	31	347	266	728	327	82	19	27
GCW_01135	2862	1782	2277	871	6912	5076	15130	5395	3541	4189	7480	3447	332	398	1286	790	14	41	16	10	175	236	195	256	30	6	8
GCW_01140	6390	4694	8782	4922	13351	9584	2561	1485	2124	2079	2329	941	281	194	2887	1803	1090	13407	5023	856	140	130	1369	467	2439	391	506
GCW_01145	3844	2968	1525	967	2505	2327	16723	15762	21899	19794	14787	11447	6574	4898	1294	754	123	974	212	93	1488	1224	237	191	110	22	38
GCW_01150	952	702	614	370	1389	1228	1653	3073	1878	2086	3888	3422	905	796	178	262	17	173	26	11	264	149	65	64	77	30	20
GCW_01155	1406	941	588	381	955	863	2350	2264	3494	4195	2866	2524	848	948	241	216	34	420	98	39	409	274	74	47	114	35	28
GCW_01160	1527	1120	969	552	1714	1455	1744	1458	2624	2408	2336	1554	569	735	364	308	55	406	69	32	463	261	170	87	146	36	39
GCW_01165	162	94	294	67	775	995	157	263	163	190	281	307	32	5	7	153	1	0	1	7	11	1	0	26	0	0	0
GCW_01170	983	671	655	388	1047	1016	1301	1041	1644	2094	1278	1100	477	336	159	188	11	109	18	6	206	167	84	53	37	19	10
GCW_01175	870	627	439	304	786	668	1307	1577	1832	2685	1778	1784	697	732	230	187	30	238	73	27	191	131	64	31	54	12	8
GCW_01180	117	82	244	53	630	793	119	231	117	168	193	269	33	5	6	118	1	0	0	6	7	0	3	19	0	0	0
GCW_01190	123	73	238	54	627	783	125	222	111	160	194	260	27	3	5	118	1	0	0	6	8	0	1	20	3	0	0
GCW_01195	1631	1106	920	510	1643	1413	2265	2171	3532	4210	2664	2392	920	1188	338	260	83	672	160	55	426	286	158	72	204	48	44
GCW_01200	104	44	76	46	160	87	144	60	103	86	128	51	7	13	19	11	1	2	1	0	2	8	16	2	2	1	0
GCW_01210	1161	706	1117	884	1918	1634	365	191	261	542	642	373	76	68	515	395	8	34	12	6	17	11	159	85	11	1	4
GCW_01215	760	401	346	187	559	372	1212	646	1005	1099	557	223	392	190	182	137	5	42	8	2	63	53	38	17	6	1	2
GCW_01220	828	469	286	166	581	474	1420	1048	1153	1724	766	477	329	185	157	111	4	7	1	3	69	72	48	30	3	0	1
GCW_01225	1119	655	210	134	385	237	1631	890	1331	1665	825	514	325	310	256	146	4	10	9	0	83	66	44	18	6	0	0
GCW_01230	6837	6567	4141	2543	9214	7065	2976	2606	4453	5133	4016	3450	2023	1205	1635	1910	41	385	128	49	328	295	658	407	84	12	16
GCW_01235	4984	3326	1178	898	2148	1576	2256	1018	2127	3036	980	642	227	191	752	387	258	2718	564	220	110	112	165	102	427	49	90
GCW_01240	24409	21658	23033	10711	56571	40699	42170	36185	34822	45383	31269	23543	7960	5601	5631	14208	79	96	56	62	2351	1816	1545	3445	94	30	44
GCW_01245	39654	36383	17036	10977	47081	33971	44882	38495	35821	42836	25979	24235	11430	7202	5213	10246	90	173	60	64	2561	1883	2447	2647	117	34	65
GCW_01250	13177	7988	7594	4101	22691	14268	19753	11983	16391	18526	16008	10919	5882	4070	3842	3751	53	69	38	33	949	823	892	776	58	16	35
GCW_01255	37613	26872	22393	12827	50753	35166	21167	17248	12503	16506	15295	10613	4223	3254	10393	7010	91	798	95	99	925	673	3090	1708	104	30	70
GCW_01260	13858	10416	11080	6476	22044	15733	6663	5176	6720	8758	7426	5481	1653	1208	3928	3632	33	113	32	35	491	415	1703	808	28	14	23
GCW_01270	30832	23964	12484	9113	3477	2660	5729	2608	2478	3213	2610	1335	193	182	4030	756	60	481	108	56	117	90	3388	472	64	19	26
GCW_01275	11276	6650	5489	2726	1746	1084	2191	715	818	783	679	262	50	31	1291	314	7	23	4	12	21	19	721	74	3	2	3
GCW_01285	3795	1722	3878	1980	3638	2444	3223	1719	2562	3185	1963	1132	444	246	1122	786	9	24	14	7	126	162	534	259	8	4	8
GCW_01290	1168	621	1737	982	2115	1508	420	262	285	389	427	236	140	84	750	598	3	11	3	3	13	10	173	99	6	2	3
GCW_01295	3037	1359	5558	2846	7448	4785	701	556	572	740	1112	524	131	112	1259	1184	7	24	3	14	29	26	549	296	11	3	4
GCW_01300	885	379	2145	1044	3164	1910	106	103	81	150	249	166	24	23	532	629	5	1	4	6	8	5	255	140	2	2	6
GCW_01305	2794	1982	3785	1755	5285	3289	1335	809	1249	993	1091	538	538	250	1528	915	2	43	12	6	56	47	345	115	6	2	10
GCW_01315	56797	89863	28235	19073	36205	31396	73258	66135	81311	55606	46705	38441	25852	20488	26311	13499	8367	76488	19052	8071	12398	9515	7571	4470	18910	3009	4050
GCW_01325	6052	5023	4745	2418	7395	5716	5387	4497	4122	4876	5067	2943	1462	1011	1778	1513	13	130	21	20	239	208	504	282	25	7	6
GCW_01330	6699	4262	8059	3654	15410	10915	5359	3884	3209	4876	6814	3829	1109	906	2580	2588	27	137	22	26	247	164	788	563	18	13	28
GCW_01350	4156	2382	1739	1174	3392	2176	12488	5884	6252	6179	11773	4998	1520	1165	1489	1551	17	19	13	11	342	351	176	109	20	8	14
GCW_01355	4108	3525	1200	783	2228	1696	3799	1988	3480	3309	3453	1939	794	450	731	491	7	105	39	12	153	184	199	76	25	4	13
GCW_01360	6064	3588	4273	2087	12249	8351	7899	4885	6319	7900	13142	7026	2367	1332	1451	2135	23	62	32	15	386	342	353	310	28	6	10
GCW_01365	1285	774	1001	585	3453	2359	1666	1144	1380	2080	2579	1602	679	307	257	449	6	12	7	4	79	111	84	92	6	5	5
GCW_01370	1397	841	840	525	3048	2591	1886	1096	1693	2734	2028	1554	540	188	236	444	4	24	6	4	82	107	106	95	6	1	0
GCW_01375	560	308	436	206	1594	1062	867	298	676	804	868	404	345	122	172	299	2	9	1	2	44	35	65	56	5	1	0
GCW_01380	2446	1658	990	624	3304	2229	3266	1608	1153	2017	1240	923	287	253	410	662	3	20	1	2	72	72	154	127	8	4	2
GCW_01385	1925	970	1823	999	4549	2994	2183	740	1088	1463	1085	570	124	68	409	521	2	3	2	5	35	56	135	112	3	2	1
GCW_01390	4849	3167	4215	2879	11358	9501	4040	2281	3877	7399	3291	2760	851	547	1846	2630	14	26	9	25	269	255	649	583	15	5	6
GCW_01395	20032	17261	7163	4834	11571	9493	7351	3642	7712	11462	4943	3592	875	660	3505	1908	97	799	192	93	550	408	1341	642	176	34	52
GCW_01400	2593	1402	1983	1026	3515	2518	1025	676	1165	2143	1395	1001	242	172	498	573	2	34	11	13	98	95	356	182	11	0	4
GCW_01405	1095	543	1111	448	2238	1475	596	235	662	791	766	350	118	121	296	260	0	6	1	3	28	29	142	56	4	0	1
GCW_01410	1541	926	1832	866	3782	2692	775	556	949	1321	861	632	155	135	409	467	4	5	3	1	51	45	226	170	3	1	5
GCW_01415	8325	6185	5516	2848	9319	6019	2630	1049	3434	4388	1936	1250	702	431	2089	2316	14	200	15	14	175	170	595	416	14	11	9
GCW_01420	13533	11511	9429	5509	18699	14291	11675	13820	16128	17163	27805	19117	7814	8070	9157	4693	74	374	69	77	1445	1139	1509	1233	109	34	80
GCW_01430	1624	941	2651	1235	6606	3921	1924	1015	1275	1596	2118	1014	341	195	615	1062	8	19	13	4	50	35	254	250	10	6	4
GCW_01435	786	370	1383	671	3461	1930	754	281	497	593	751	267	129	63	206	466	5	5	3	0	16	18	78	96	8	3	3
GCW_01440	1070	460	1425	808	4114	2934	815	423	507	757	481	317	178	82	398	760	6	10	8	3	29	21	133	190	9	4	4
GCW_01445	105	67	177	126	572	367	119	78	62	82	67	45	39	28	86	162	3	11	1	1	4	10	37	43	0	1	0
GCW_01450	14502	7941	11537	5971	19711	13950	6238	2483	6603	6709	4492	2138	1559	1083	3619	3147	45	388	81	36	270	317	1291	606	60	9	20
GCW_01455	167	79	71	41	166	140	247	131	177	217	193	112	43	21	22	11	0	4	0	0	7	15	13	4	1	0	0
GCW_01460	136	49	87	34	144	92	164	36	107	54	132	48	45	47	16	14	0	1	1	0	7	11	11	1	0	0	0
GCW_01470	641	212	216	75	407	196	271	58	218	173	162	57	57	42	69	60	24	502	124	42	12	9	27	10	28	2	12
GCW_01475	229	55	86	14	132	66	97	17	72	27	31	13	15	1	11	5	1	14	3	0	6	2	11	1	1	0	2
GCW_01480	3106	2729	1364	964	2060	1962	2409	1829	1868	2882	1137	804	323	299	740	505	415	4057	1079	320	133	117	306	123	553	80	148
GCW_01490	2818	1078	2633	961	4078	2131	1895	475	2042	1148	1561	493	793	470	816	671	5	56	2	6	77	79	198	51	5	1	2
GCW_01495	738	356	767	275	1306	725	528	150	406	467	245	174	145	126	419	490	1	11	2	1	19	21	69	17	3	3	1
GCW_01500	2045	1652	3451	2177	5938	4710	1705	1358	922	1328	946	636	225	209	1234	1235	3	19	5	9	59	34	277	274	9	3	9
GCW_01505	482	375	938	480	1675	1301	377	261	214	196	193	94	67	49	387	431	2	5	2	2	12	11	110	146	0	2	3
GCW_01515	1413	892	684	349	1140	759	1157	486	995	1137	607	317	123	121	153	151	8	17	1	3	32	32	72	40	2	1	3
GCW_01520	2214	1030	1538	636	2728	1621	1604	377	1128	856	782	300	171	110	272	287	1	14	7	1	31	50	136	67	5	2	4
GCW_01525	3101	1407	3162	1370	5575	3927	1828	591	1297	1115	1399	424	422	265	539	927	10	31	17	3	33	58	243	165	7	3	3
GCW_01530	452	218	532	243	1145	912	144	109	120	195	240	99	37	50	88	133	3	22	5	2	4	7	40	45	8	1	4
GCW_01535	8787	7419	4669	3154	5793	5142	10229	8095	2269	3624	2663	2011	796	1222	3204	2354	2366	21433	6047	2014	351	262	1336	488	4584	673	914
GCW_01540	3003	1542	1301	597	1438	935	1590	661	695	774	439	199	89	73	354	200	21	275	124	26	26	27	174	37	138	19	29
GCW_01545	12395	8563	5534	3251	7785	5558	5002	3113	4534	6695	2829	1878	1009	812	1788	1715	32	146	47	21	191	223	708	329	37	2	11
GCW_01550	830	571	540	287	1151	833	931	441	931	1673	462	320	140	87	143	161	10	5	4	1	62	52	59	41	4	0	0
GCW_01555	3043	2101	955	573	1871	1432	2680	1127	2807	4138	1616	1003	296	284	420	260	13	173	39	20	135	150	134	54	28	8	9
GCW_01560	1749	1043	1492	869	3362	2775	2726	5367	1437	2845	6715	5177	1149	1072	634	719	18	29	13	12	130	132	155	132	10	5	5
GCW_01570	1485	636	556	362	638	545	2145	1291	1103	928	812	302	245	191	266	160	6	91	25	5	90	84	70	46	10	2	4
GCW_01575	6049	5702	3254	2531	4788	4568	4768	2884	5149	6495	3389	2425	508	415	1120	1010	605	7377	1970	479	315	381	493	297	1530	196	333
GCW_01580	38	30	27	18	66	46	230	293	153	240	782	459	81	48	48	78	0	0	1	0	9	9	4	5	0	0	0
GCW_01585	2307	1657	1065	701	1659	1491	9475	6721	3484	4040	4397	2436	1220	860	777	471	9	37	6	12	243	213	158	108	22	2	8
GCW_01590	1353	775	720	431	1257	1070	5948	3365	1863	2057	2037	1076	678	460	385	330	2	9	4	2	126	131	83	67	6	1	1
GCW_01595	2156	1093	1386	714	2331	1913	8440	4813	2473	3014	2523	1410	935	522	441	503	7	16	6	6	142	177	154	118	8	5	3
GCW_01600	1094	561	576	284	1076	770	2953	1853	982	1251	866	556	220	97	131	123	7	26	16	6	43	47	50	41	6	4	1
GCW_01605	5772	4173	3017	1960	5690	5299	16275	14255	5080	7502	5198	3747	1763	1175	992	1060	28	271	76	31	380	288	364	313	63	12	12
GCW_01610	4498	2746	2209	1279	4402	3769	7155	7974	2644	4311	2851	2539	1713	830	1078	1341	10	54	9	11	253	203	310	248	8	6	10
GCW_01615	5464	4032	2426	1535	4951	4280	3807	3158	2452	4035	2162	1682	543	407	953	1007	2	16	6	6	142	123	277	252	7	1	6
GCW_01620	2673	1590	1732	1092	4178	3352	2064	1730	1479	2458	951	694	399	206	754	1136	7	8	7	7	115	98	236	230	10	4	6
GCW_01625	22643	25339	8112	5073	17964	14847	28939	15380	27623	19849	15871	10197	3757	2641	5152	3548	619	5826	2234	493	1591	1641	1414	680	1225	118	162
GCW_01630	30457	25064	9692	5466	19930	15402	32580	20955	22295	21650	11824	8530	3617	3390	6784	2979	162	1128	332	145	2319	1957	2285	946	280	52	80
GCW_01635	17922	17789	5354	3809	6183	5333	45257	20448	16969	10223	8243	4180	2929	2716	4224	1501	28454	255581	80209	22196	2695	1886	2731	1142	86865	13447	18854
GCW_01640	1770	1295	927	523	2556	1973	1505	572	2356	3391	567	352	338	177	295	423	24	311	112	18	180	140	112	89	63	6	9
GCW_01645	1514	892	836	463	2111	1298	1281	446	1595	2665	569	387	246	195	275	253	0	30	8	1	80	96	47	33	5	2	1
GCW_01650	2650	1631	1150	682	2505	1763	2170	1040	2379	3999	1731	1137	691	597	579	752	17	137	41	24	136	179	102	79	22	2	12
GCW_01660	2410	1720	1135	698	1776	1585	1962	949	1052	1120	736	445	277	214	247	356	22	219	81	16	23	47	118	33	23	6	11
GCW_01665	16472	15214	12111	7768	19385	14377	13350	10550	8716	9793	6697	5326	2327	1791	5255	5124	274	3478	791	311	592	567	2410	1310	698	103	165
GCW_01670	135	79	128	83	228	104	183	95	52	78	59	41	10	11	38	65	0	1	0	1	6	2	11	19	1	0	0
GCW_01675	37	13	31	12	51	39	31	5	8	9	10	9	4	2	18	11	0	1	0	0	1	1	1	0	0	0	0
GCW_01680	17088	12731	11721	6006	18888	13676	17742	11149	15183	15020	7230	4848	2841	1586	2940	2993	195	1661	567	111	714	735	1205	679	331	51	64
GCW_01685	4714	4441	1786	1112	2461	1777	9364	6922	9006	7961	5354	3776	2453	1634	1616	1517	16	116	26	16	470	483	199	216	32	11	8
GCW_01690	3435	3214	1435	835	2123	1573	7942	3977	7201	5453	4306	2485	2430	1110	842	1178	20	236	76	30	420	314	136	132	63	14	12
GCW_01695	854	805	308	204	605	574	3613	3217	4679	6769	4379	2741	996	691	165	345	6	22	1	4	283	290	33	46	10	1	6
GCW_01700	857	710	318	217	630	550	2281	2154	2789	4290	1941	1557	553	366	101	196	2	75	9	7	167	188	38	38	12	2	4
GCW_01705	14147	8475	5246	3166	9725	6996	13374	11612	11965	16214	17832	13625	3850	3816	4849	2502	75	295	128	58	817	771	999	389	70	19	35
GCW_01710	7000	5714	3280	1889	3135	2411	9644	8147	9190	7943	6093	4109	3968	2844	5011	1626	62	97	36	40	847	448	547	216	41	14	21
GCW_01715	10271	7590	5578	3152	6225	4717	14238	12078	12237	12742	10535	8331	6822	3637	7028	3372	57	184	71	68	1302	636	941	546	90	21	56
GCW_01720	3538	3066	2087	1180	2509	2427	4372	4124	3541	4090	3330	2278	1225	957	2086	832	81	447	63	63	847	281	640	354	112	28	33
GCW_01725	3398	2426	2092	1098	2825	2077	4763	2762	4425	4195	3566	1982	1192	517	1316	657	13	160	43	17	279	143	263	134	40	2	12
GCW_01730	3017	1913	1907	961	2993	1935	4127	2864	3246	3889	2801	1986	692	425	831	717	81	534	216	44	179	103	174	100	109	14	17
GCW_01735	12480	9542	7323	4526	12077	10087	14174	11202	11785	15927	8811	6431	2606	1500	3262	3224	708	5675	1680	526	1444	551	1249	984	1432	188	316
GCW_01740	5970	4080	3376	1742	6035	4149	6754	4030	6050	7537	3118	2005	938	395	1217	1206	212	1675	410	144	467	227	444	259	303	36	76
GCW_01745	15195	12399	6305	3906	11649	9653	13145	10238	12147	15645	5678	3913	2507	883	2733	2578	392	3267	807	311	1478	532	1105	735	680	97	150
GCW_01750	3335	2237	1250	634	2388	1731	2487	1410	2127	2391	850	601	409	79	337	294	5	29	11	2	192	88	204	65	6	0	6
GCW_01755	3280	1688	2229	1085	4626	2981	2529	1418	2179	2629	1262	719	700	130	745	614	9	41	7	6	184	65	247	146	8	4	5
GCW_01775	4775	3340	2388	1285	3578	2483	6840	5344	4827	4982	5649	3190	1621	1877	1788	1272	28	201	56	20	378	298	393	205	50	2	18
GCW_01780	32951	43457	11821	8475	15973	12572	22934	14528	44576	30066	22834	16002	8987	6991	7314	4301	1170	10858	2727	985	4808	4155	2336	1486	2063	332	469
GCW_01785	39925	48685	14480	9541	20332	16864	25757	15834	55865	38439	21889	16081	11883	7345	8122	4911	535	6036	1575	463	5302	4529	2668	1482	1302	253	308
GCW_01790	5918	3990	1923	1026	5051	3916	6213	5402	4804	8291	8411	5689	1003	975	1127	770	16	23	11	9	279	325	184	244	11	5	6
GCW_01795	3363	2307	1215	600	2983	1836	2001	1086	1785	2211	2550	1348	509	302	416	522	5	31	10	5	72	79	87	61	9	1	0
GCW_01800	5138	4462	6269	3856	4765	3674	4241	3586	4534	4279	2818	1921	1934	1945	5073	7126	81	1064	302	119	361	443	1626	413	79	15	34
GCW_01810	39296	29593	13481	10083	11360	8103	27694	18938	23730	28690	23761	16917	3988	4389	8557	2540	189	2235	426	167	1484	1262	2806	746	315	72	101
GCW_01815	435	251	157	72	376	228	562	308	638	847	257	186	135	76	68	58	0	3	2	2	33	33	12	19	1	0	4
GCW_01820	733	364	170	92	253	197	581	338	657	951	385	222	83	48	101	47	1	3	1	4	41	32	31	28	0	0	0
GCW_01825	14102	9046	5309	3150	4773	3600	9159	5770	9222	12042	8656	5492	1125	643	2323	1259	11	79	35	22	568	448	999	331	26	13	12
GCW_01830	2584	1884	1210	877	1016	752	1687	1166	1575	2628	1157	958	265	152	536	344	3	4	4	6	125	93	255	90	3	1	3
GCW_01835	42352	45047	20180	13275	36842	28459	30648	32021	42106	56476	31701	32393	8023	8488	12437	10160	145	498	146	125	3328	2892	3325	2616	189	65	86
GCW_01840	34660	27380	16971	12645	40788	30514	18145	15016	24436	33113	19427	16910	10082	4402	9813	10575	71	153	72	63	1413	1453	3688	1991	75	23	68
GCW_01845	14602	9851	10511	7706	21033	15205	6814	5836	8776	12385	6548	6647	3631	1826	5104	4681	31	44	28	41	448	411	2112	910	38	10	19
GCW_01850	3503	2168	3042	2097	6037	4448	2122	1202	2234	2238	1903	1419	803	406	936	781	7	11	9	8	121	89	466	236	15	2	5
GCW_01860	466	382	162	130	270	222	377	280	426	682	328	228	87	105	52	64	5	29	6	5	19	25	23	15	6	1	2
GCW_01865	333	247	78	68	137	170	283	257	273	514	222	232	87	141	34	56	6	32	12	3	11	9	6	9	6	1	2
GCW_01870	2671	1746	1003	703	2259	1931	2566	2118	2568	3376	2758	2267	1712	1751	655	700	144	2009	566	154	113	169	124	74	193	40	56
GCW_01875	3319	2331	5011	2502	15333	12532	6631	6179	8928	12508	6850	4937	3124	2771	975	2625	24	75	20	18	652	707	332	671	25	9	11
GCW_01880	3878	2448	4374	2035	11522	8712	5918	5333	7827	9425	7205	4979	1915	2435	1716	1735	26	25	11	18	637	700	360	603	17	13	16
GCW_01885	6111	4117	6774	3538	20373	15409	3447	1904	4011	6286	3250	2692	1346	990	3910	5720	18	94	32	16	263	244	638	608	28	9	17
GCW_01890	16968	11315	20576	11672	42900	31089	12533	12207	9405	13557	8725	6603	4179	3157	13564	9259	89	607	123	86	790	577	3590	1802	120	44	77
GCW_01895	3804	2150	5236	2574	11586	9096	1717	1618	981	1689	1545	1086	494	333	2290	2155	24	87	25	25	118	79	780	581	25	10	14
GCW_01900	46495	40136	55214	32964	107094	78696	30135	25869	33838	42001	23578	18871	8804	6132	29046	22884	200	678	215	185	2771	2345	9729	5880	228	89	153
GCW_01905	14068	12339	15244	9604	32626	26678	11761	14639	13210	20754	6453	8745	3481	2298	6777	6940	436	2737	898	323	1429	1078	3371	2522	604	98	171
GCW_01910	693	427	541	320	1933	1377	1209	2200	481	817	2418	1793	560	944	280	436	4	6	2	3	38	25	52	59	10	3	0
GCW_01920	12183	9263	4547	3174	11945	9681	8605	5646	4696	6831	6444	4537	1190	1435	2839	2365	131	1886	405	173	305	243	829	504	233	48	80
GCW_01925	185	107	349	74	904	1148	187	317	192	223	382	367	37	8	12	181	2	0	0	9	12	0	2	30	0	0	1
GCW_01930	3695	2636	2135	1312	3346	2476	5075	6116	4979	6487	5498	4903	1786	2729	1135	798	31	254	47	26	564	423	312	183	99	29	30
GCW_01935	102	63	164	50	427	521	113	166	118	123	288	205	27	9	10	75	2	0	0	3	7	0	1	14	0	0	0
GCW_01940	36933	50626	10588	8203	11056	11299	86058	79129	191256	107040	124103	92727	86851	82645	34209	8462	4123	48153	10458	3690	19895	17707	2677	1173	7461	1327	2104
GCW_01945	86	58	130	41	340	415	173	283	231	196	726	316	160	87	18	68	2	2	0	2	14	6	3	11	0	0	0
GCW_01960	1300	968	300	232	430	490	2243	2061	2675	3520	1971	1645	405	551	125	99	21	205	26	17	325	199	48	31	88	26	21
GCW_01965	18	8	49	17	93	62	25	46	8	11	19	8	4	0	8	9	0	0	0	0	2	0	4	3	0	0	0
GCW_01970	3111	2275	1401	935	3463	2752	2268	1496	1208	1690	1787	1259	269	299	482	595	18	185	57	9	72	66	230	182	39	6	6
GCW_01975	947	656	752	603	1232	1104	253	272	89	167	82	58	17	24	486	287	1	22	5	5	13	2	166	75	7	3	3
GCW_01980	16901	15569	12413	7898	19951	14800	13681	10710	8853	10008	6782	5422	2322	1798	5309	5168	273	3501	794	310	595	574	2453	1332	700	103	161
GCW_01985	420	142	199	74	394	183	142	36	101	72	112	36	35	30	54	73	2	3	0	0	2	2	25	6	2	1	0
GCW_01990	1052	587	424	284	679	493	148	140	149	437	197	174	34	50	165	149	8	40	6	8	11	16	91	45	3	3	6
GCW_01995	774	278	310	169	442	290	93	78	115	203	159	89	29	29	67	44	2	9	1	0	8	12	36	18	0	2	0
GCW_02000	2026	1270	539	314	1400	814	2629	1552	2423	3460	1053	838	429	388	239	256	5	60	5	11	129	137	47	46	12	2	5
GCW_02005	1250	869	296	140	818	511	1871	1216	1744	3043	885	874	222	205	150	129	3	47	20	7	78	98	33	17	8	1	2
GCW_02010	1232	647	775	407	1486	928	1018	822	845	1124	872	547	569	396	289	459	6	34	7	2	52	43	73	37	7	2	5
GCW_02015	477	376	182	98	348	312	782	856	486	848	641	506	128	159	56	47	0	0	0	0	35	33	27	9	0	1	0
GCW_02020	6088	5687	3847	3112	4702	5203	9159	8543	9720	10543	5693	5480	2605	1434	2413	2722	17	73	18	15	616	623	675	453	20	5	15
GCW_02025	1129	794	628	443	957	908	1492	1375	1623	2128	907	838	401	145	305	399	1	15	9	3	121	140	151	79	4	1	2
GCW_02030	3550	3074	2064	1760	2968	3006	5139	5593	4615	6576	2460	2634	941	419	682	862	5	35	8	6	404	290	341	293	14	6	6
GCW_02035	3821	2760	2336	1503	3332	2830	5805	4360	4871	3943	2262	1562	1334	607	1020	1427	16	65	22	14	277	262	344	248	17	4	9
GCW_02055	25	15	30	13	77	68	26	14	15	19	53	30	6	4	27	37	0	8	0	0	4	1	4	3	0	0	0
GCW_02060	1358	710	608	290	947	628	1538	572	983	1133	634	313	142	82	198	264	1	4	0	2	50	37	58	54	5	1	1
GCW_02065	1197	546	739	366	1168	766	1101	514	624	845	526	296	123	79	162	266	3	4	0	2	35	30	71	58	5	1	1
GCW_02070	9889	11349	5887	3377	4595	3794	6193	4276	5974	5578	3059	2278	727	622	2057	2155	41	291	91	37	390	481	1314	598	67	12	19
GCW_02075	11044	13487	7380	3960	5780	4725	7318	4123	7294	5337	3922	2054	999	570	3283	2012	54	357	136	41	306	277	863	530	80	25	25
GCW_02080	6733	7322	3992	2788	3933	3104	4265	2821	3453	3376	2376	1446	945	886	3972	5293	88	1598	303	105	435	320	1290	575	193	41	71
GCW_02085	3292	2112	1813	915	2855	2153	4273	2533	1324	1981	3194	1673	292	380	527	969	4	6	6	5	72	54	147	269	8	1	9
GCW_02090	1399	592	772	235	1304	794	1616	894	412	640	796	453	54	62	114	273	3	2	1	0	27	9	38	42	2	1	4
GCW_02095	1503	759	1156	519	2090	1315	1885	1245	428	674	915	510	132	66	259	589	3	5	3	1	38	30	88	134	4	2	2
GCW_02100	18205	16171	8858	4606	12296	9687	11282	9177	9968	15323	7026	5964	1630	1033	4598	5175	78	727	192	79	657	650	1179	958	102	21	38
GCW_02105	88397	99467	71953	38842	90622	64390	26591	27559	18387	24562	35628	24743	7022	8171	38104	36204	959	11320	1872	829	1733	1378	12403	7887	1486	389	506
GCW_02110	2048	996	2142	976	7430	5889	3819	3852	2387	3491	4359	2559	967	757	813	1804	19	36	9	11	163	129	158	248	23	5	9
GCW_02115	1307	635	1012	536	4138	3376	1897	1801	1111	1716	1467	1042	499	306	231	682	5	41	14	8	63	66	74	150	8	1	4
GCW_02120	61	13	44	27	211	154	379	319	69	114	177	93	55	58	27	59	0	0	1	1	7	4	3	7	1	0	0
GCW_02125	100	62	126	62	501	431	399	552	62	139	238	136	47	26	23	81	0	3	2	1	2	5	8	19	0	0	0
GCW_02130	64	31	92	46	323	258	182	196	39	35	113	64	22	18	14	41	1	8	0	0	3	0	5	10	0	0	0
GCW_02135	3510	2202	1609	922	3104	2438	2252	1294	1826	2581	2430	1292	254	160	395	436	85	851	214	82	90	95	190	148	230	40	46
GCW_02140	810	536	521	299	1154	722	395	146	363	486	412	167	146	82	293	243	2	22	5	9	23	24	43	34	0	3	2
GCW_02150	2239	1042	726	371	1094	841	578	155	525	734	461	205	127	61	159	169	1	2	1	2	31	28	97	69	0	0	1
GCW_02155	3942	2322	1093	617	1492	1128	1608	468	1865	2052	1455	618	201	131	325	195	2	10	5	4	73	70	86	53	7	0	4
GCW_02160	3203	1543	1458	614	2345	1434	1766	518	1679	1789	1491	649	368	218	274	275	6	4	4	4	56	70	95	63	2	4	2
GCW_02165	4314	2203	1884	980	3547	2637	1726	1097	1811	3144	1010	925	618	311	619	869	7	82	27	17	121	115	209	107	13	10	6
GCW_02170	896	687	2043	1391	4186	3463	942	741	797	1110	981	616	337	264	916	656	28	240	65	23	58	28	232	150	35	7	18
GCW_02175	2392	1243	4259	2292	8778	7051	1700	1236	1684	2368	1849	1218	537	472	1311	1306	11	44	14	5	109	78	464	285	14	9	8
GCW_02180	2914	1449	4130	2303	7696	5477	1970	956	1923	1807	1680	914	397	241	1086	925	8	15	3	7	95	96	426	172	11	2	8
GCW_02185	4116	2648	4350	2586	7758	6172	3259	1965	3380	3921	1975	1509	784	479	1540	1506	10	18	8	8	216	240	676	360	11	2	4
GCW_02190	6534	4554	6136	3424	12291	8982	7423	4365	9849	11627	7746	4974	2102	1334	2354	2472	15	15	9	15	605	747	781	665	26	5	13
GCW_02195	1788	964	962	509	2296	1391	1916	881	1812	2667	1244	776	399	209	234	362	2	20	2	0	89	73	86	64	5	1	3
GCW_02200	2037	1237	992	604	1922	1507	2610	1321	2416	3462	2123	1389	414	361	356	327	2	15	8	5	130	122	94	96	6	1	2
GCW_02205	644	312	393	207	717	448	464	163	332	423	355	132	153	91	146	176	1	4	3	1	15	11	39	15	2	0	0
GCW_02210	1065	540	583	267	1002	642	656	374	655	749	574	324	179	127	173	161	1	6	3	5	27	38	67	28	0	0	3
GCW_02215	773	493	367	193	579	406	541	389	582	876	505	350	236	141	179	177	2	5	3	3	28	30	36	17	1	0	0
GCW_02220	90	17	80	49	171	111	39	37	16	27	67	35	8	10	35	34	1	3	0	0	0	2	8	2	0	0	0
GCW_02225	309	112	260	111	470	266	795	388	249	270	383	165	112	65	76	68	1	3	0	1	9	14	25	12	2	0	0
GCW_02230	115	75	121	53	209	165	195	77	51	71	27	29	2	0	30	39	1	4	0	1	3	3	12	11	2	0	0
GCW_02235	12283	10310	37738	19600	60474	41549	7094	5691	13173	14170	5269	5643	3741	2818	19609	13427	73	246	85	129	972	664	7061	3555	134	50	96
GCW_02240	11062	6763	27528	12042	43627	26676	2137	707	1911	2827	1574	964	249	218	10715	7018	60	182	50	46	162	97	3165	853	58	21	41
GCW_02245	13052	10447	25695	13854	37321	27863	3743	1781	3812	5543	1939	1463	635	480	8430	6270	51	326	71	54	253	254	4393	1610	73	24	42
GCW_02250	8564	7301	15292	7862	19854	12051	3511	1503	3611	3606	1882	1148	461	385	4367	2484	43	316	50	35	310	252	2999	1082	66	39	39
GCW_02265	9262	7105	9875	4601	18642	13532	8505	7355	9153	9546	7706	6161	2557	2234	2942	3098	41	233	45	37	551	580	854	823	63	22	32
GCW_02270	5542	5329	4071	2267	7330	5600	3731	3023	4653	4898	3318	2572	951	735	933	896	32	226	51	17	348	349	631	376	58	19	18
GCW_02275	1485	1036	986	621	1568	1370	1053	338	1170	1384	694	394	152	91	323	361	18	177	58	13	49	75	142	63	22	0	6
GCW_02285	22876	14212	5750	3440	10362	7122	12113	5913	6107	8083	5346	3125	1185	604	2393	1231	60	603	150	60	353	301	946	350	92	16	24
GCW_02290	8848	4871	1466	763	2362	1469	4877	1541	2564	2311	3143	1554	506	512	613	268	3	19	5	4	131	106	249	67	9	3	7
GCW_02295	6453	5884	3781	2413	5833	4975	4781	3030	6205	7436	3834	2629	2242	1547	2246	1519	18	182	51	30	332	308	435	205	29	9	11
GCW_02300	8587	5419	5447	3201	9786	7624	1164	521	1117	2261	861	553	104	129	1854	2481	20	6	14	14	65	72	583	525	12	8	11
GCW_02310	1366	678	649	352	1091	680	582	319	537	680	642	279	207	127	296	183	1	7	4	3	30	19	106	43	1	0	1
GCW_02315	3647	1962	1108	715	1826	1263	1340	715	1334	1514	1348	664	405	268	457	328	6	27	2	3	59	57	153	89	5	2	2
GCW_02320	3059	1635	978	529	1383	910	1544	1221	1421	2258	1359	1086	637	392	309	240	6	14	2	3	63	68	119	59	4	1	3
GCW_02325	7143	4513	1940	1357	2447	1903	3568	3312	2810	4816	3233	2195	976	897	679	567	12	9	2	4	205	155	339	143	9	1	7
GCW_02330	8685	6787	1993	1666	2545	2310	6163	8104	4988	9013	7792	6534	2062	1775	2078	880	56	403	68	55	396	284	444	215	120	21	30
GCW_02335	4734	3371	1836	935	2300	1489	5200	2075	7341	6959	2602	1583	330	284	377	249	1070	11565	3423	702	432	350	307	92	2550	345	449
GCW_02340	10042	6551	2549	1498	3129	2076	6776	2738	8015	12728	3431	2927	842	692	696	510	44	341	77	34	545	401	454	137	65	10	25
GCW_02350	822	626	123	87	204	159	259	204	203	509	390	338	39	33	38	32	1	0	1	0	14	14	33	8	4	0	0
GCW_02355	8981	5965	1875	1398	1888	1434	1822	1241	1535	2972	1815	999	391	242	671	502	7	39	15	6	112	88	362	122	10	3	2
GCW_02360	6025	4083	2205	1594	2411	1885	1592	1452	1276	2215	1027	733	363	236	748	551	9	38	13	7	59	68	384	152	14	2	10
GCW_02365	31390	25975	24707	16279	30541	25800	9529	9542	10456	16769	7775	6333	3137	2583	10095	8598	59	214	58	66	832	774	4583	2444	76	26	55
GCW_02370	8854	6435	11201	6532	13181	9742	1965	1366	2123	2882	1656	1060	702	567	4302	4119	31	56	22	35	166	139	1552	749	29	10	20
GCW_02375	311	273	52	56	123	89	589	218	792	1087	296	325	72	60	6	14	2	12	0	4	58	45	25	3	3	0	3
GCW_02380	168	110	44	44	75	70	272	90	363	299	126	114	14	10	0	4	2	6	1	0	8	18	4	3	0	0	2
GCW_02390	1270	1280	448	322	656	646	2511	2788	4324	4446	3327	2925	942	1005	269	248	114	602	139	73	714	441	94	59	285	50	67
GCW_02395	171	101	324	79	823	1045	185	290	182	203	343	336	41	8	15	161	2	0	0	7	11	0	3	29	0	0	0
GCW_02405	1548	1123	933	602	2003	1600	2386	2753	3108	4253	2372	2309	952	1009	298	450	13	151	27	17	262	228	107	120	61	9	16
GCW_02410	5132	4477	4197	2901	7722	9312	12143	20648	19531	24319	12945	16577	8726	13565	1383	2148	340	1493	284	170	6997	3774	661	739	574	154	188
GCW_02415	198	117	389	89	1007	1280	204	335	210	232	367	382	41	9	12	197	2	0	0	9	13	0	3	35	0	0	0
GCW_02425	58	42	77	35	304	283	139	206	85	98	73	76	30	25	17	48	2	0	1	0	4	6	11	10	0	0	0
GCW_02430	16478	13189	5796	4129	8241	6961	20182	17773	14829	18656	10831	7836	4897	4792	4133	2798	98	933	218	113	1049	887	850	501	130	35	56
GCW_02440	2568	2035	2344	1727	4347	5413	5345	11331	8907	12422	5882	8928	4093	7677	721	1327	140	542	96	76	3814	1995	343	419	192	77	86
GCW_02455	2362	1802	697	475	965	938	4540	4965	5724	7643	4437	4038	1549	1942	254	298	31	298	53	25	494	409	85	69	122	34	33
GCW_02465	712	547	751	256	1262	1543	888	702	1186	668	1120	706	36	2	7	197	1	1	5	11	14	9	2	34	1	1	0
GCW_02470	2781	1165	648	350	868	652	723	269	839	860	1375	576	215	111	114	77	0	9	3	2	33	42	120	29	7	1	2
GCW_02475	6439	4352	2505	1560	4169	3438	2762	2666	2862	4265	5438	4238	2087	1404	839	891	9	20	12	15	192	203	466	244	13	4	6
GCW_02480	3059	2375	658	449	1148	868	3407	2040	3459	4296	2091	1336	767	483	617	284	12	45	6	3	228	193	107	63	9	2	1
GCW_02485	4281	3069	1896	1128	4419	3410	8832	4896	9452	13296	3855	2527	1356	951	641	680	9	58	10	14	550	429	199	170	10	8	7
GCW_02490	18299	17261	6190	5310	6497	4992	32464	25411	10144	9541	6646	5053	2665	2949	8828	1414	22049	205025	44062	19043	1749	1290	3374	953	35380	7507	8649
GCW_02495	13150	13895	4079	4244	4515	3903	22554	18700	7624	8266	5704	4641	2239	2360	5538	1249	20749	187559	48904	19040	1515	1107	2595	716	37723	6843	9564
GCW_02500	3109	1822	814	500	1923	1417	5819	4533	2896	3785	3487	2100	355	533	313	182	47	325	100	31	127	130	80	44	66	7	9
GCW_02505	2150	1124	671	468	1020	769	406	115	358	531	309	157	63	58	171	437	4	10	1	0	17	27	103	92	2	0	2
GCW_02510	6114	5831	10970	6564	19145	14690	3857	4107	3530	4853	2656	2491	1783	796	3692	4911	121	746	258	100	433	317	1606	1304	230	30	50
GCW_02515	2334	1667	2771	1356	6915	4821	3121	2409	2906	3313	1795	1326	957	441	533	1033	23	51	19	10	160	150	268	180	9	2	7
GCW_02520	5573	3838	6197	3336	17527	12129	11192	7586	10851	11695	5751	4217	2858	1467	1377	3002	29	98	49	20	671	628	551	618	31	13	10
GCW_02525	3558	2325	6329	2995	16150	11157	9148	6021	9776	10437	5743	3939	2902	1443	1760	3590	35	195	88	22	605	634	538	621	59	15	19
GCW_02530	1043	656	1908	972	4417	2944	2579	1573	2674	2761	1532	911	510	305	406	810	5	13	9	3	330	213	196	223	9	5	3
GCW_02535	2208	1382	2934	1265	5979	4293	4782	2350	4903	5172	2498	1400	692	480	623	875	9	15	10	11	285	256	194	186	5	4	3
GCW_02540	12364	10652	8575	4617	13590	9641	13968	7606	16044	14302	8402	5472	3319	2475	6923	5272	52	86	27	37	1052	981	1058	743	39	15	29
GCW_02545	3391	3284	1613	1017	2179	1848	2657	1680	3141	3347	1666	1380	459	261	761	437	1	20	8	3	152	218	317	129	3	2	4
GCW_02560	7196	4224	13943	6523	29941	20030	4589	3013	5412	5966	6890	4316	2130	1944	4515	4908	41	108	54	34	366	298	1253	916	57	14	31
GCW_02565	1158	772	607	298	1436	1081	1839	1494	1752	2814	1386	1108	368	402	309	231	3	9	0	2	130	130	65	58	2	0	1
GCW_02570	199	104	127	40	269	211	279	215	259	326	218	119	74	67	29	42	2	4	0	0	23	17	11	12	1	0	1
GCW_02580	836	626	595	307	1698	1552	3042	2491	2271	3454	985	887	215	125	144	193	3	2	3	1	119	138	44	71	0	3	3
GCW_02585	5444	5901	2349	1446	3220	2604	6431	6978	7393	12299	1700	1900	940	522	1904	1008	95	816	168	60	540	484	337	229	84	22	40
GCW_02590	25611	26584	10943	7363	13123	11306	26458	17850	28459	26821	9345	6765	3516	2072	7198	2962	1389	14649	4058	1184	2254	1989	1889	859	2360	349	471
GCW_02595	3011	1641	1036	609	1996	1423	1922	1031	1338	1904	939	564	310	168	267	312	7	11	5	4	75	88	145	82	7	1	4
GCW_02600	5	2	8	7	62	29	11	3	3	2	75	18	0	0	1	8	0	0	0	0	0	0	0	2	0	0	0
GCW_02605	19005	13152	18766	9902	38312	27345	12348	7013	11317	15275	10968	8640	1378	1289	5469	4332	189	1381	367	117	586	507	1985	1289	275	44	70
GCW_02610	3324	2761	2934	1673	5410	4676	2460	3047	2002	2658	1916	1781	405	272	593	527	25	281	52	14	124	143	428	321	53	16	21
GCW_02615	24252	22107	21980	13743	37250	31099	20248	20652	16321	18378	15996	12615	6761	7201	13438	9912	201	2080	352	201	1384	1136	3396	2037	254	84	140
GCW_02620	1246	719	846	495	1371	1051	2558	2109	1432	2035	1833	977	618	381	397	266	5	24	4	7	110	96	141	59	7	2	5
GCW_02625	10847	8970	4578	2860	6703	5035	18757	16720	11314	15209	13391	8836	3786	3222	4271	1824	27	191	30	32	862	629	908	326	48	18	19
GCW_02630	2102	1415	590	347	613	495	2250	1624	1376	1623	1576	961	305	333	317	186	5	10	2	8	117	70	144	57	3	1	1
[truncated: 396 more rows]

## Sheet: TableS12-PAI
	control	heat shock 5 min	heat shock 15 min	heat shock 30 min
[truncated: 622 more rows]
