# Supplementary material for: Transcriptome analysis reveals novel regulatory mechanisms in a genome-reduced bacterium
Source: Nucleic Acids Res. 2014 Oct 31;42(21):13254–68. doi: 10.1093/nar/gku976 (PMC4245973; doi:10.1093/nar/gku976)
Supplement: SUPPLEMENTARY DATA [file supp_gku976_nar-02483-x-2014-File009.zip]

Archive with 1 entries (1 files):
- nar-02483-x-2014-File009.gb
