# Supplementary material for: Transcriptome analysis reveals novel regulatory mechanisms in a genome-reduced bacterium
Source: Nucleic Acids Res. 2014 Oct 31;42(21):13254–68. doi: 10.1093/nar/gku976 (PMC4245973; doi:10.1093/nar/gku976)
Supplement: SUPPLEMENTARY DATA [file supp_gku976_nar-02483-x-2014-File009.zip › nar-02483-x-2014-File009.gb]

LOCUS       Mycoplasma gallisepticum transposon vector                  3417 bp    DNA     linear       19-MAR-2014
SOURCE      Mycoplasma gallisepticum S6
  ORGANISM  Mycoplasma gallisepticum S6
FEATURES             Location/Qualifiers
     CDS             1420..3339
                     /gene=tetM
                     /codon_start=1
                     /transl_table=4
                     /product="tetracyclin resistance protein"
     CDS             79..1251
                     /gene=transposase
                     /codon_start=1
                     /transl_table=4
                     /product="Tn4001 transposase"
     promoter        26..42
                     /note="Promoter_1"
     promoter        1371..1387
                     /note="Promoter_2"
     RBS             56..64
                     /note="RBS_1"
     RBS             1401..1406
                     /note="RBS_2"
     terminator      1258..1291
                     /note="Terminator_1"
     terminator      3346..3377
                     /note="Terminator_2"
     misc_feature    1306..1331
                     /label="OIR"
                     /note="Integration site"
     misc_feature    3392..3417
                     /label="IIR"
                     /note="Integration site"
ORIGIN
        1 atattcttct ttaagaaata attaatatgg tataatattt tagttagaaa aatttgaaag 
       61 gaggtaataa caagatctat gactcaagtt cattttacac taaaatcaga agaaatccaa 
      121 tctatcatcg agtattctgt aaaggatgac gtttctaaaa acattttaac cactgttttt 
      181 aaccaattaa tggaaaatca aagaacagaa tatatccaag caaaggaata cgaacgcacg 
      241 gaaaatcgtc aatcacaacg caacggatac tacgaaagat cattcactac tagagttggt 
      301 accttggaat taaaagtacc acggactaga gacggacatt tttcaccaac tgtattcgaa 
      361 cgttatcaac gaaatgaaaa agcattaatg gcttctatgt tagaaatgta cgtttcaggt 
      421 gtttctacca gaaaagtttc taaaattgta gaagagctat gtggaaaatc agtttcaaaa 
      481 tcatttgtat catctttaac cgaacaatta gaaccgatgg tcaatgaatg acaaaaccgt 
      541 ttattatctg aaaaaaatta tccttattta atgacagatg ttctttacat caaagttaga 
      601 gaggaaaatc gagttctctc aaaatcatgt cacattgcta ttgggattac aaaagatggt 
      661 gatcgtgaaa tcattggatt tatgattcaa tctggtgaat cagaagagac atgaactact 
      721 ttttttgaat acttaaaaga gcgtggcttg caaggaacag aattagtaat ttcagatgca 
      781 cataagggtc ttgtgtctgc gataagaaaa tcatttacta acgtctcatg acaaagatgt 
      841 caagttcatt tcttaagaaa tatttttaca actataccta aaaaaaattc taaatcattt 
      901 agagaagcgg tgaaaggaat ctttaaattt accgatataa atttggcacg tgaagcaaag 
      961 aatcgtttaa tccatgatta tattgatcag ccaaaatatt caaaagcttg tgcgtcttta 
     1021 gatgatggtt ttgaagatgc atttcaatac actgtccaag gtaattctca taaccgctta 
     1081 aaatcaacaa atctcataga acgtttgaat caagaagttc gacgtagaga aaaaatcatt 
     1141 agaatttttc ctaaccagac ttctgcgaat cggttaattg gggccgtttt aatggatctt 
     1201 cacgatgagt gaatctattc ttcaagaaaa tatatcaatt ttgataaata agtcgacaaa 
     1261 acgacaccat taatttggtg tcgttttttt tattattatg atatcgataa agtccgtata 
     1321 attgtgtaaa agaattcctg aacaatcagt taagtaattt tacttaatga tatgttataa 
     1381 tatttcagtt agaaaaattt aaggagaaat aacggatcca tgaagattat taacatcggt 
     1441 gtacttgctc acgttgatgc tggcaagact actctaactg aatctttatt atataactca 
     1501 ggtgcaatta cagaattagg gtctgtagac aaaggtacca cacgcacaga taatacttta 
     1561 ttagagcgtc aaagaggtat tactattcaa acgggtatca cttcatttca atgagaaaat 
     1621 acgaaagtta atatcattga cactcccggg catatggatt tccttgctga agtatacaga 
     1681 tcattatctg tattagatgg agctatacta ttgatttcag ctaaagatgg tgttcaagca 
     1741 cagactcgca tcttatttca cgcattaaga aagatgggga ttcctacaat tttcttcatc 
     1801 aacaaaatag atcaaaacgg gattgactta tcaactgtct atcaagatat taaagaaaag 
     1861 ttatcagcgg aaattgtaat taaacaaaaa gttgaattgt atccaaatgt ttgtgtaacg 
     1921 aattttactg aatctgaaca atgggataca gttatcgagg gtaacgatga tctattagag 
     1981 aaatacatgt ctggtaaatc attagaggct ttggaactag aacaagaaga atctattcgt 
     2041 ttccagaatt gttcactttt tccattatat catggctcag ccaagtccaa tattggaatc 
     2101 gacaacttga ttgaagtcat tactaacaaa ttctattctt caactcatcg tggtccttca 
     2161 gaactatgtg gtaatgtttt taaaatagaa tatacgaaaa agagacaaag attagcttat 
     2221 attcgacttt attctggtgt tctacaccta agagattcag tccgagtttc tgagaaagaa 
     2281 aaaattaaag ttacggagat gtacacgtca atcaatggtg agctatgtaa aattgatcgt 
     2341 gcttattcag gtgaaattgt tattttacaa aatgagtttt taaagttaaa ttctgtatta 
     2401 ggggatacca aattattacc acaaagaaaa aaaatagaaa atccacatcc acttctacaa 
     2461 actaccgttg aaccatcaaa accagaacaa agagagatgt tattggatgc gttattagaa 
     2521 atttcagact cagaccctct actacgatac tatgtagatt caaccacaca cgaaattatc 
     2581 ctatcttttc taggtaaagt tcaaatggaa gtaatttcag ctttattaca agaaaaatac 
     2641 catgttgaaa tcgaaatcac tgaaccaact gttatttata tggaaagacc tttaaaaaat 
     2701 gcagaatata ctatccatat tgaagttcct ccaaacccat tttgagcatc gattggtctt 
     2761 tctgtttcac ctctaccatt aggatcaggt atgcaatatg agtcatctgt gtcattaggt 
     2821 tatttaaatc aatcatttca aaatgctgtt atggaaggca tcagatatgg gtgtgaacag 
     2881 ggtctttatg gttggaatgt tactgattgt aaaatctgct tcaaatacgg gttatattat 
     2941 tcgccggtat ctactccagc tgattttaga atgttagctc ctatcgtgtt ggaacaagtt 
     3001 cttaagaaag caggtactga attactagaa ccatacttat ctttcaagat ctacgcacca 
     3061 caagaatatt tatcacgtgc ttataacgat gcaccaaaat actgtgccaa tattgttgat 
     3121 actcaattga aaaacaatga agtaatccta tcaggtgaaa tcccggcaag atgtattcaa 
     3181 gaatatcgat ctgatttaac attttttaca aacggacggt ctgtttgttt aaccgagtta 
     3241 aagggttatc atgtaactac tggtgaacct gtatgccaac cgaggagacc aaattcacgt 
     3301 atcgataaag ttcgttacat gttcaataaa attacttaac tgcagaaaat cttgttaggg 
     3361 aataacaaga tttttttatt tatttactag tttttacaca ggagtctgga cttgact 
//
